# Supplementary material for: Bis(2-hy­droxy­eth­yl)ammonium picrate
Source: Acta Crystallogr Sect E Struct Rep Online. 2013 Aug 21;69(Pt 9):o1455. doi: 10.1107/S1600536813021697 (PMC3884432; doi:10.1107/S1600536813021697)
Supplement: Supplementary file 1 [file e-69-o1455-sup1.cif]

##############################################################################
#                                                                            #
# This CIF contains the data in a paper accepted for publication in          #
# Acta Crystallographica Section E. It conforms to the requirements of       #
# Notes for Authors for Acta Crystallographica Section E, and has been       #
# peer reviewed under the auspices of the IUCr Commission on Journals.       #
#                                                                            #
# Full details of the Crystallographic Information File format               #
# are given in the paper "The Crystallographic Information File (CIF):       #
# a New Standard Archive File for Crystallography" by S. R. Hall, F. H.      #
# Allen and I. D. Brown [Acta Cryst. (1991), A47, 655-685].                  #
#                                                                            #
# The current version of the core CIF dictionary is obtainable from          #
# ftp://ftp.iucr.org/pub/cif_core.dic.                                       #
#                                                                            #
# Software is freely available for graphical display of the structure(s)     #
# in this CIF. For information consult the CIF software page                 #
# http://www.iucr.org/resources/cif/software.                                #
#                                                                            #
# This file may be used for bona fide research purposes within the           #
# scientific community so long as proper attribution is given to the journal # 
# article from which it was obtained.                                        #
#                                                                            #
##############################################################################
data_global
_audit_creation_method     SHELXL-97
_journal_date_recd_electronic     2013-07-08
_journal_date_accepted     2013-08-03
_journal_name_full     'Acta Crystallographica, Section E'
_journal_year     2013
_journal_volume     69
_journal_issue      9
_journal_page_first     o1455
_journal_page_last     o1455
_journal_paper_category     QO
_journal_paper_doi     10.1107/S1600536813021697
_journal_coeditor_code     SU2621
_publ_contact_author_name     'Rengasamy Gopalakrishnan'
_publ_contact_author_address
;
   Department of Physics
   Anna University
   Chennai 600 025
   India
;
_publ_contact_author_email     'krgkrishnan@annauniv.edu'
_publ_contact_author_fax     '+91 4422358700'
_publ_contact_author_phone     '+91 4422358710/8707'
_publ_section_title
;
Bis(2-hydroxyethyl)ammonium picrate
;
loop_
    _publ_author_name
    _publ_author_address
    'Perumal Nagapandiselvi'
;
Department of Physics
Anna University
Chennai 600 025
India
;
    'Rengasamy Gopalakrishnan'
;
Department of Physics
Anna University
Chennai 600 025
India
;
data_I
_audit_creation_method     SHELXL-97
_chemical_name_systematic
;
Bis(2-hydroxyethyl)ammonium picrate
;
_chemical_name_common     ?
_chemical_formula_moiety     'C4 H12 N O2 +,  C6 H2 N3 O7 -'
_chemical_formula_sum     'C10 H14 N4 O9'
_chemical_formula_iupac     'C4 H12 N O2 +,  C6 H2 N3 O7 -'
_chemical_formula_weight     334.25
_chemical_melting_point     ?
_symmetry_cell_setting     monoclinic
_symmetry_space_group_name_H-M     'P 21/c'
_symmetry_space_group_name_Hall     '-P 2ybc'
loop_
    _symmetry_equiv_pos_site_id
    _symmetry_equiv_pos_as_xyz
    1 x,y,z
    2 -x,1/2+y,1/2-z
    3 -x,-y,-z
    4 x,1/2-y,1/2+z
_cell_length_a     24.9396(6)
_cell_length_b     6.9158(2)
_cell_length_c     16.2974(5)
_cell_angle_alpha     90.00
_cell_angle_beta     94.6080(10)
_cell_angle_gamma     90.00
_cell_volume     2801.85(14)
_cell_formula_units_Z     8
_cell_measurement_reflns_used     8443
_cell_measurement_theta_min     2.46
_cell_measurement_theta_max     28.19
_cell_measurement_temperature     293(2)
_exptl_crystal_description     block
_exptl_crystal_colour     yellow
_exptl_crystal_size_max     0.35
_exptl_crystal_size_mid     0.30
_exptl_crystal_size_min     0.25
_exptl_crystal_density_diffrn     1.585
_exptl_crystal_density_meas     ?
_exptl_crystal_density_method     'not measured'
_exptl_crystal_F_000     1392
_exptl_absorpt_coefficient_mu     0.141
_exptl_absorpt_correction_type     multi-scan
_exptl_absorpt_process_details     '(<i>SADABS</i>; Bruker, 2008)'
_exptl_absorpt_correction_T_min     0.8822
_exptl_absorpt_correction_T_max     0.9655
_exptl_special_details     ?
_diffrn_ambient_temperature     293(2)
_diffrn_radiation_type     MoK\a
_diffrn_radiation_wavelength     0.71073
_diffrn_radiation_source     'fine-focus sealed tube'
_diffrn_radiation_monochromator     graphite
_diffrn_measurement_device_type     'Bruker SMART APEXII area-detector'
_diffrn_measurement_method     '\w and \f scans'
_diffrn_detector_area_resol_mean     ?
_diffrn_reflns_number     31581
_diffrn_reflns_av_R_equivalents     0.0316
_diffrn_reflns_av_sigmaI/netI     0.0279
_diffrn_reflns_theta_min     2.46
_diffrn_reflns_theta_max     28.65
_diffrn_reflns_theta_full     28.65
_diffrn_measured_fraction_theta_max     0.998
_diffrn_measured_fraction_theta_full     0.998
_diffrn_reflns_limit_h_min     -33
_diffrn_reflns_limit_h_max     33
_diffrn_reflns_limit_k_min     -8
_diffrn_reflns_limit_k_max     9
_diffrn_reflns_limit_l_min     -21
_diffrn_reflns_limit_l_max     20
_diffrn_standards_number     ?
_diffrn_standards_interval_count     ?
_diffrn_standards_interval_time     ?
_diffrn_standards_decay_%     ?
_refine_special_details
;
 Refinement of F^2^ against ALL reflections.  The weighted R-factor wR and
 goodness of fit S are based on F^2^, conventional R-factors R are based
 on F, with F set to zero for negative F^2^. The threshold expression of
 F^2^ > 2sigma(F^2^) is used only for calculating R-factors(gt) etc. and is
 not relevant to the choice of reflections for refinement.  R-factors based
 on F^2^ are statistically about twice as large as those based on F, and R-
 factors based on ALL data will be even larger.
;
_reflns_number_total     7194
_reflns_number_gt     5200
_reflns_threshold_expression     I>2sigma(I)
_refine_ls_structure_factor_coef     Fsqd
_refine_ls_matrix_type     full
_refine_ls_R_factor_all     0.0678
_refine_ls_R_factor_gt     0.0450
_refine_ls_wR_factor_gt     0.1130
_refine_ls_wR_factor_ref     0.1257
_refine_ls_goodness_of_fit_ref     1.033
_refine_ls_restrained_S_all     1.032
_refine_ls_number_reflns     7194
_refine_ls_number_parameters     436
_refine_ls_number_restraints     4
_refine_ls_hydrogen_treatment     mixed
_refine_ls_weighting_scheme     calc
_refine_ls_weighting_details
         'calc w=1/[\s^2^(Fo^2^)+(0.0578P)^2^+0.8326P] where P=(Fo^2^+2Fc^2^)/3'
_atom_sites_solution_hydrogens     geom
_atom_sites_solution_primary     direct
_atom_sites_solution_secondary     difmap
_refine_ls_shift/su_max     0.000
_refine_ls_shift/su_mean     0.000
_refine_diff_density_max     0.518
_refine_diff_density_min     -0.330
_refine_ls_extinction_method     'SHELXL97 (Sheldrick, 2008)'
_refine_ls_extinction_coef     0.0026(5)
_refine_ls_extinction_expression
                                  'Fc^*^=kFc[1+0.001xFc^2^\l^3^/sin(2\q)]^-1/4^'
loop_
    _atom_type_symbol
    _atom_type_description
    _atom_type_scat_dispersion_real
    _atom_type_scat_dispersion_imag
    _atom_type_scat_source
    'C' 'C' 0.0033 0.0016
                         'International Tables Vol C Tables 4.2.6.8 and 6.1.1.4'
    'H' 'H' 0.0000 0.0000
                         'International Tables Vol C Tables 4.2.6.8 and 6.1.1.4'
    'N' 'N' 0.0061 0.0033
                         'International Tables Vol C Tables 4.2.6.8 and 6.1.1.4'
    'O' 'O' 0.0106 0.0060
                         'International Tables Vol C Tables 4.2.6.8 and 6.1.1.4'
_computing_data_collection     'APEX2 (Bruker, 2008)'
_computing_cell_refinement     'SAINT (Bruker, 2008)'
_computing_data_reduction     'SAINT (Bruker, 2008)'
_computing_structure_solution     'SHELXS97 (Sheldrick, 2008)'
_computing_structure_refinement     'SHELXL97 (Sheldrick, 2008)'
_computing_molecular_graphics     'ORTEP-3 for Windows (Farrugia, 2012)'
_computing_publication_material
                            'SHELXL97 (Sheldrick, 2008) and PLATON (Spek, 2009)'
loop_
    _atom_site_type_symbol
    _atom_site_label
    _atom_site_fract_x
    _atom_site_fract_y
    _atom_site_fract_z
    _atom_site_U_iso_or_equiv
    _atom_site_thermal_displace_type
    _atom_site_calc_flag
    _atom_site_refinement_flags
    _atom_site_occupancy
    _atom_site_disorder_assembly
    _atom_site_disorder_group
    O O1 0.36588(4) 0.55080(17) 0.35068(7) 0.0376(4) Uani d . 1.000 . .
    O O2 0.31475(5) 0.6612(3) 0.48109(9) 0.0732(6) Uani d . 1.000 . .
    O O3 0.36173(6) 0.6189(3) 0.59420(9) 0.0770(7) Uani d . 1.000 . .
    O O4 0.54463(5) 0.8458(2) 0.60986(8) 0.0524(5) Uani d . 1.000 . .
    O O5 0.58962(5) 0.8254(2) 0.50363(8) 0.0539(5) Uani d . 1.000 . .
    O O6 0.50603(8) 0.4989(3) 0.26298(10) 0.0854(7) Uani d . 1.000 . .
    O O7 0.42846(7) 0.6218(3) 0.22486(8) 0.0879(8) Uani d . 1.000 . .
    N N1 0.35824(6) 0.6443(2) 0.52065(9) 0.0414(5) Uani d . 1.000 . .
    N N2 0.54771(5) 0.81045(19) 0.53708(8) 0.0343(4) Uani d . 1.000 . .
    N N3 0.46430(7) 0.5815(3) 0.27694(9) 0.0492(5) Uani d . 1.000 . .
    C C1 0.40616(6) 0.6139(2) 0.39305(9) 0.0286(4) Uani d . 1.000 . .
    C C2 0.40723(6) 0.6641(2) 0.47915(9) 0.0301(4) Uani d . 1.000 . .
    C C3 0.45221(6) 0.7261(2) 0.52603(9) 0.0298(4) Uani d . 1.000 . .
    C C4 0.49989(6) 0.7465(2) 0.48898(9) 0.0287(4) Uani d . 1.000 . .
    C C5 0.50313(6) 0.6991(2) 0.40681(9) 0.0314(4) Uani d . 1.000 . .
    C C6 0.45820(6) 0.6370(2) 0.36189(9) 0.0311(4) Uani d . 1.000 . .
    O O8 0.14146(4) 0.04467(19) 0.63223(7) 0.0408(4) Uani d . 1.000 . .
    O O9 0.17482(5) 0.1133(3) 0.48253(9) 0.0708(6) Uani d . 1.000 . .
    O O10 0.11402(5) 0.0955(2) 0.38420(8) 0.0597(5) Uani d . 1.000 . .
    O O11 -0.05810(5) 0.3536(2) 0.41733(7) 0.0477(4) Uani d . 1.000 . .
    O O12 -0.09095(5) 0.3430(2) 0.53515(8) 0.0551(5) Uani d . 1.000 . .
    O O13 0.02107(7) 0.1656(3) 0.77418(9) 0.0919(8) Uani d . 1.000 . .
    O O14 0.08393(6) -0.0338(3) 0.76020(9) 0.0722(6) Uani d . 1.000 . .
    N N4 0.12787(5) 0.1159(2) 0.45685(8) 0.0371(4) Uani d . 1.000 . .
    N N5 -0.05404(5) 0.3196(2) 0.49110(8) 0.0335(4) Uani d . 1.000 . .
    N N6 0.05233(6) 0.0868(3) 0.73232(8) 0.0467(5) Uani d . 1.000 . .
    C C7 0.09722(6) 0.1020(2) 0.59992(9) 0.0286(4) Uani d . 1.000 . .
    C C8 0.08651(6) 0.1477(2) 0.51350(9) 0.0280(4) Uani d . 1.000 . .
    C C9 0.03840(6) 0.2168(2) 0.47875(9) 0.0286(4) Uani d . 1.000 . .
    C C10 -0.00312(6) 0.2474(2) 0.52799(9) 0.0282(4) Uani d . 1.000 . .
    C C11 0.00245(6) 0.2070(2) 0.61143(9) 0.0321(4) Uani d . 1.000 . .
    C C12 0.05015(6) 0.1339(2) 0.64497(9) 0.0316(4) Uani d . 1.000 . .
    O O15 0.25842(5) 0.43596(19) 0.33076(8) 0.0432(4) Uani d . 1.000 . .
    O O16 0.23692(4) 0.95252(18) 0.11889(8) 0.0398(4) Uani d . 1.000 . .
    N N7 0.19095(5) 0.7158(2) 0.24951(8) 0.0332(4) Uani d D 1.000 . .
    C C15 0.17130(7) 0.9075(3) 0.21928(11) 0.0423(6) Uani d . 1.000 . .
    C C16 0.18137(6) 0.9372(3) 0.13031(11) 0.0394(5) Uani d . 1.000 . .
    C C17 0.19148(7) 0.6884(3) 0.34013(10) 0.0407(5) Uani d . 1.000 . .
    C C18 0.20910(7) 0.4870(3) 0.36335(11) 0.0456(6) Uani d . 1.000 . .
    O O17 0.24822(4) -0.02326(19) 0.61782(8) 0.0424(4) Uani d . 1.000 . .
    O O18 0.30269(5) 0.6577(2) 0.78140(10) 0.0560(5) Uani d . 1.000 . .
    N N8 0.30854(5) 0.2811(2) 0.70463(8) 0.0318(4) Uani d D 1.000 . .
    C C19 0.32980(6) 0.1541(3) 0.64123(11) 0.0396(5) Uani d . 1.000 . .
    C C20 0.28589(7) 0.0922(3) 0.57860(10) 0.0396(5) Uani d . 1.000 . .
    C C21 0.35099(7) 0.3627(3) 0.76446(11) 0.0409(5) Uani d . 1.000 . .
    C C22 0.32629(8) 0.4956(3) 0.82332(12) 0.0505(6) Uani d . 1.000 . .
    H H3 0.45060 0.75380 0.58160 0.0360 Uiso c R 1.000 . .
    H H5 0.53560 0.70980 0.38280 0.0380 Uiso c R 1.000 . .
    H H9 0.03390 0.24270 0.42260 0.0340 Uiso c R 1.000 . .
    H H11 -0.02580 0.22930 0.64410 0.0390 Uiso c R 1.000 . .
    H H7A 0.2259(4) 0.703(3) 0.2383(12) 0.048(5) Uiso d D 1.000 . .
    H H7B 0.1700(6) 0.623(2) 0.2236(11) 0.045(5) Uiso d D 1.000 . .
    H H15 0.28350 0.48610 0.35860 0.0650 Uiso c R 1.000 . .
    H H15A 0.18940 1.00830 0.25240 0.0510 Uiso c R 1.000 . .
    H H15B 0.13300 0.91760 0.22540 0.0510 Uiso c R 1.000 . .
    H H16 0.24850 0.84640 0.10650 0.0600 Uiso c R 1.000 . .
    H H16A 0.16630 0.82940 0.09810 0.0470 Uiso c R 1.000 . .
    H H16B 0.16320 1.05400 0.11020 0.0470 Uiso c R 1.000 . .
    H H17A 0.15580 0.71130 0.35760 0.0490 Uiso c R 1.000 . .
    H H17B 0.21590 0.78100 0.36800 0.0490 Uiso c R 1.000 . .
    H H18A 0.21330 0.47650 0.42290 0.0550 Uiso c R 1.000 . .
    H H18B 0.18140 0.39650 0.34320 0.0550 Uiso c R 1.000 . .
    H H8A 0.2849(6) 0.214(2) 0.7332(10) 0.041(5) Uiso d D 1.000 . .
    H H8B 0.2887(7) 0.377(2) 0.6794(11) 0.045(5) Uiso d D 1.000 . .
    H H17 0.21760 0.01330 0.60360 0.0640 Uiso c R 1.000 . .
    H H18 0.32190 0.75280 0.79060 0.0840 Uiso c R 1.000 . .
    H H19A 0.34630 0.04070 0.66760 0.0480 Uiso c R 1.000 . .
    H H19B 0.35720 0.22300 0.61400 0.0480 Uiso c R 1.000 . .
    H H20A 0.26800 0.20500 0.55390 0.0470 Uiso c R 1.000 . .
    H H20B 0.30100 0.01840 0.53540 0.0470 Uiso c R 1.000 . .
    H H21A 0.37710 0.43310 0.73500 0.0490 Uiso c R 1.000 . .
    H H21B 0.36960 0.25850 0.79470 0.0490 Uiso c R 1.000 . .
    H H22A 0.29900 0.42650 0.85090 0.0610 Uiso c R 1.000 . .
    H H22B 0.35370 0.53900 0.86480 0.0610 Uiso c R 1.000 . .
loop_
    _atom_site_aniso_label
    _atom_site_aniso_U_11
    _atom_site_aniso_U_22
    _atom_site_aniso_U_33
    _atom_site_aniso_U_12
    _atom_site_aniso_U_13
    _atom_site_aniso_U_23
    O1 0.0327(6) 0.0383(7) 0.0405(6) -0.0014(5) -0.0049(5) -0.0058(5)
    O2 0.0330(7) 0.1269(15) 0.0599(9) 0.0037(8) 0.0055(6) -0.0091(9)
    O3 0.0550(9) 0.1382(16) 0.0394(8) -0.0213(10) 0.0137(6) 0.0033(9)
    O4 0.0448(7) 0.0731(10) 0.0374(7) -0.0020(7) -0.0075(5) -0.0136(6)
    O5 0.0322(6) 0.0742(10) 0.0553(8) -0.0116(6) 0.0039(5) -0.0109(7)
    O6 0.1145(14) 0.0906(13) 0.0560(10) 0.0195(12) 0.0371(10) -0.0135(9)
    O7 0.0681(10) 0.1635(19) 0.0303(7) -0.0470(11) -0.0073(7) 0.0040(9)
    N1 0.0341(7) 0.0495(9) 0.0412(8) -0.0036(6) 0.0071(6) -0.0049(7)
    N2 0.0324(7) 0.0306(7) 0.0388(7) 0.0015(5) -0.0041(5) -0.0019(6)
    N3 0.0614(10) 0.0577(10) 0.0291(7) -0.0219(8) 0.0074(7) -0.0032(7)
    C1 0.0299(7) 0.0227(7) 0.0322(7) 0.0029(6) -0.0031(6) 0.0021(6)
    C2 0.0301(7) 0.0285(8) 0.0319(7) 0.0031(6) 0.0032(6) 0.0016(6)
    C3 0.0351(8) 0.0270(8) 0.0269(7) 0.0037(6) 0.0005(6) 0.0002(6)
    C4 0.0305(7) 0.0251(8) 0.0298(7) 0.0018(6) -0.0026(6) 0.0016(6)
    C5 0.0303(7) 0.0315(8) 0.0326(8) -0.0014(6) 0.0041(6) 0.0011(6)
    C6 0.0370(8) 0.0310(8) 0.0251(7) -0.0019(6) 0.0015(6) 0.0014(6)
    O8 0.0284(5) 0.0552(8) 0.0391(6) 0.0067(5) 0.0040(4) 0.0128(5)
    O9 0.0300(7) 0.1358(16) 0.0478(8) 0.0092(8) 0.0099(6) 0.0189(9)
    O10 0.0523(8) 0.0944(12) 0.0335(7) 0.0120(8) 0.0109(6) -0.0077(7)
    O11 0.0392(6) 0.0665(9) 0.0364(7) 0.0055(6) -0.0039(5) 0.0083(6)
    O12 0.0319(6) 0.0845(11) 0.0499(8) 0.0147(7) 0.0087(5) 0.0086(7)
    O13 0.0803(11) 0.164(2) 0.0331(7) 0.0529(12) 0.0147(7) 0.0004(10)
    O14 0.0509(8) 0.1207(15) 0.0461(8) 0.0241(9) 0.0109(6) 0.0377(9)
    N4 0.0325(7) 0.0452(8) 0.0347(7) 0.0036(6) 0.0090(5) 0.0046(6)
    N5 0.0285(6) 0.0351(8) 0.0362(7) -0.0009(5) -0.0008(5) 0.0006(6)
    N6 0.0336(7) 0.0782(12) 0.0285(7) 0.0044(8) 0.0030(6) 0.0045(7)
    C7 0.0268(7) 0.0283(8) 0.0306(7) -0.0015(6) 0.0019(5) 0.0008(6)
    C8 0.0274(7) 0.0281(8) 0.0292(7) -0.0020(6) 0.0063(5) -0.0004(6)
    C9 0.0311(7) 0.0284(8) 0.0261(7) -0.0036(6) 0.0014(5) -0.0004(6)
    C10 0.0252(7) 0.0285(8) 0.0304(7) -0.0011(6) -0.0003(5) -0.0015(6)
    C11 0.0272(7) 0.0384(9) 0.0309(7) -0.0013(6) 0.0037(6) -0.0041(6)
    C12 0.0310(7) 0.0390(9) 0.0249(7) -0.0014(6) 0.0025(6) -0.0009(6)
    O15 0.0363(6) 0.0448(7) 0.0475(7) -0.0010(5) -0.0023(5) -0.0025(6)
    O16 0.0305(6) 0.0399(7) 0.0488(7) -0.0030(5) 0.0021(5) -0.0031(6)
    N7 0.0286(6) 0.0364(8) 0.0349(7) 0.0015(6) 0.0044(5) -0.0043(6)
    C15 0.0371(9) 0.0378(10) 0.0528(10) 0.0087(7) 0.0083(7) -0.0007(8)
    C16 0.0281(8) 0.0405(10) 0.0484(10) 0.0033(7) -0.0036(7) 0.0052(8)
    C17 0.0384(9) 0.0521(11) 0.0324(8) -0.0010(8) 0.0077(7) -0.0044(7)
    C18 0.0436(10) 0.0525(11) 0.0413(9) -0.0077(8) 0.0078(7) 0.0075(8)
    O17 0.0297(6) 0.0469(7) 0.0504(7) -0.0026(5) 0.0015(5) 0.0081(6)
    O18 0.0441(7) 0.0416(8) 0.0780(10) 0.0070(6) -0.0221(7) -0.0157(7)
    N8 0.0267(6) 0.0302(7) 0.0381(7) 0.0011(5) -0.0001(5) 0.0000(6)
    C19 0.0273(7) 0.0413(10) 0.0512(10) 0.0021(7) 0.0092(7) -0.0068(8)
    C20 0.0393(9) 0.0429(10) 0.0374(9) -0.0037(7) 0.0086(7) -0.0053(7)
    C21 0.0363(8) 0.0320(9) 0.0515(10) 0.0001(7) -0.0134(7) 0.0015(7)
    C22 0.0609(12) 0.0408(11) 0.0476(10) -0.0075(9) -0.0098(9) -0.0069(8)
_geom_special_details
;
 Bond distances, angles etc. have been calculated using the
 rounded fractional coordinates. All su's are estimated
 from the variances of the (full) variance-covariance matrix.
 The cell esds are taken into account in the estimation of
 distances, angles and torsion angles
;
loop_
    _geom_bond_atom_site_label_1
    _geom_bond_atom_site_label_2
    _geom_bond_site_symmetry_1
    _geom_bond_site_symmetry_2
    _geom_bond_distance
    _geom_bond_publ_flag
    O1 C1 . . 1.2510(18) no
    O2 N1 . . 1.222(2) no
    O3 N1 . . 1.208(2) no
    O4 N2 . . 1.2195(18) no
    O5 N2 . . 1.2214(18) no
    O6 N3 . . 1.224(3) no
    O7 N3 . . 1.215(2) no
    O8 C7 . . 1.2484(18) no
    O9 N4 . . 1.2115(18) no
    O10 N4 . . 1.2147(18) no
    O11 N5 . . 1.2212(17) no
    O12 N5 . . 1.2228(18) no
    O13 N6 . . 1.207(2) no
    O14 N6 . . 1.211(3) no
    O15 C18 . . 1.423(2) no
    O16 C16 . . 1.4166(18) no
    O15 H15 . . 0.8200 no
    O16 H16 . . 0.8200 no
    O17 C20 . . 1.423(2) no
    O18 C22 . . 1.416(2) no
    O17 H17 . . 0.8200 no
    O18 H18 . . 0.8200 no
    N1 C2 . . 1.450(2) no
    N2 C4 . . 1.443(2) no
    N3 C6 . . 1.456(2) no
    N4 C8 . . 1.455(2) no
    N5 C10 . . 1.449(2) no
    N6 C12 . . 1.457(2) no
    N7 C15 . . 1.484(2) no
    N7 C17 . . 1.488(2) no
    N7 H7A . . 0.909(11) no
    N7 H7B . . 0.910(15) no
    N8 C21 . . 1.491(2) no
    N8 C19 . . 1.486(2) no
    N8 H8B . . 0.906(16) no
    N8 H8A . . 0.908(15) no
    C1 C2 . . 1.444(2) no
    C1 C6 . . 1.440(2) no
    C2 C3 . . 1.374(2) no
    C3 C4 . . 1.383(2) no
    C4 C5 . . 1.387(2) no
    C5 C6 . . 1.358(2) no
    C3 H3 . . 0.9300 no
    C5 H5 . . 0.9300 no
    C7 C8 . . 1.447(2) no
    C7 C12 . . 1.451(2) no
    C8 C9 . . 1.371(2) no
    C9 C10 . . 1.376(2) no
    C10 C11 . . 1.384(2) no
    C11 C12 . . 1.366(2) no
    C9 H9 . . 0.9300 no
    C11 H11 . . 0.9300 no
    C15 C16 . . 1.505(3) no
    C17 C18 . . 1.500(3) no
    C15 H15A . . 0.9700 no
    C15 H15B . . 0.9700 no
    C16 H16A . . 0.9700 no
    C16 H16B . . 0.9700 no
    C17 H17B . . 0.9700 no
    C17 H17A . . 0.9700 no
    C18 H18A . . 0.9700 no
    C18 H18B . . 0.9700 no
    C19 C20 . . 1.498(2) no
    C21 C22 . . 1.497(3) no
    C19 H19A . . 0.9700 no
    C19 H19B . . 0.9700 no
    C20 H20A . . 0.9700 no
    C20 H20B . . 0.9700 no
    C21 H21A . . 0.9700 no
    C21 H21B . . 0.9700 no
    C22 H22A . . 0.9700 no
    C22 H22B . . 0.9700 no
loop_
    _geom_angle_atom_site_label_1
    _geom_angle_atom_site_label_2
    _geom_angle_atom_site_label_3
    _geom_angle_site_symmetry_1
    _geom_angle_site_symmetry_2
    _geom_angle_site_symmetry_3
    _geom_angle
    _geom_angle_publ_flag
    C18 O15 H15 . . . 109.00 no
    C16 O16 H16 . . . 109.00 no
    C20 O17 H17 . . . 109.00 no
    C22 O18 H18 . . . 109.00 no
    O3 N1 C2 . . . 118.72(14) no
    O2 N1 C2 . . . 119.37(14) no
    O2 N1 O3 . . . 121.85(16) no
    O4 N2 C4 . . . 118.42(13) no
    O5 N2 C4 . . . 118.88(13) no
    O4 N2 O5 . . . 122.69(13) no
    O6 N3 O7 . . . 124.47(17) no
    O6 N3 C6 . . . 117.06(15) no
    O7 N3 C6 . . . 118.47(17) no
    O9 N4 C8 . . . 119.85(13) no
    O9 N4 O10 . . . 121.75(14) no
    O10 N4 C8 . . . 118.39(12) no
    O11 N5 O12 . . . 123.07(14) no
    O11 N5 C10 . . . 118.38(13) no
    O12 N5 C10 . . . 118.55(13) no
    O13 N6 O14 . . . 121.99(15) no
    O14 N6 C12 . . . 119.52(15) no
    O13 N6 C12 . . . 118.45(16) no
    C15 N7 C17 . . . 114.82(14) no
    H7A N7 H7B . . . 111.2(16) no
    C17 N7 H7B . . . 109.3(11) no
    C15 N7 H7B . . . 108.3(10) no
    C17 N7 H7A . . . 104.8(12) no
    C15 N7 H7A . . . 108.5(13) no
    C19 N8 C21 . . . 113.83(12) no
    H8A N8 H8B . . . 104.7(14) no
    C21 N8 H8B . . . 110.7(10) no
    C19 N8 H8A . . . 109.7(9) no
    C19 N8 H8B . . . 109.2(11) no
    C21 N8 H8A . . . 108.3(10) no
    O1 C1 C2 . . . 124.87(14) no
    C2 C1 C6 . . . 111.67(13) no
    O1 C1 C6 . . . 123.41(13) no
    C1 C2 C3 . . . 124.47(14) no
    N1 C2 C1 . . . 118.70(13) no
    N1 C2 C3 . . . 116.81(13) no
    C2 C3 C4 . . . 118.76(14) no
    N2 C4 C3 . . . 119.74(13) no
    N2 C4 C5 . . . 119.15(13) no
    C3 C4 C5 . . . 121.06(14) no
    C4 C5 C6 . . . 119.05(14) no
    N3 C6 C5 . . . 116.82(14) no
    N3 C6 C1 . . . 118.16(13) no
    C1 C6 C5 . . . 124.96(14) no
    C2 C3 H3 . . . 121.00 no
    C4 C3 H3 . . . 121.00 no
    C6 C5 H5 . . . 120.00 no
    C4 C5 H5 . . . 120.00 no
    O8 C7 C8 . . . 124.58(14) no
    C8 C7 C12 . . . 111.45(13) no
    O8 C7 C12 . . . 123.96(13) no
    N4 C8 C9 . . . 115.60(13) no
    C7 C8 C9 . . . 124.41(14) no
    N4 C8 C7 . . . 119.97(13) no
    C8 C9 C10 . . . 119.16(14) no
    N5 C10 C9 . . . 119.09(13) no
    C9 C10 C11 . . . 121.39(14) no
    N5 C10 C11 . . . 119.50(13) no
    C10 C11 C12 . . . 118.90(14) no
    N6 C12 C7 . . . 119.49(13) no
    N6 C12 C11 . . . 115.90(13) no
    C7 C12 C11 . . . 124.61(13) no
    C10 C9 H9 . . . 120.00 no
    C8 C9 H9 . . . 120.00 no
    C12 C11 H11 . . . 121.00 no
    C10 C11 H11 . . . 121.00 no
    N7 C15 C16 . . . 111.44(15) no
    O16 C16 C15 . . . 112.17(14) no
    N7 C17 C18 . . . 110.35(15) no
    O15 C18 C17 . . . 112.38(15) no
    C16 C15 H15A . . . 109.00 no
    N7 C15 H15B . . . 109.00 no
    C16 C15 H15B . . . 109.00 no
    H15A C15 H15B . . . 108.00 no
    N7 C15 H15A . . . 109.00 no
    O16 C16 H16B . . . 109.00 no
    C15 C16 H16A . . . 109.00 no
    C15 C16 H16B . . . 109.00 no
    H16A C16 H16B . . . 108.00 no
    O16 C16 H16A . . . 109.00 no
    N7 C17 H17A . . . 110.00 no
    N7 C17 H17B . . . 110.00 no
    C18 C17 H17B . . . 110.00 no
    H17A C17 H17B . . . 108.00 no
    C18 C17 H17A . . . 110.00 no
    C17 C18 H18A . . . 109.00 no
    O15 C18 H18A . . . 109.00 no
    C17 C18 H18B . . . 109.00 no
    H18A C18 H18B . . . 108.00 no
    O15 C18 H18B . . . 109.00 no
    N8 C19 C20 . . . 111.13(13) no
    O17 C20 C19 . . . 109.09(14) no
    N8 C21 C22 . . . 110.14(14) no
    O18 C22 C21 . . . 110.70(16) no
    N8 C19 H19A . . . 109.00 no
    N8 C19 H19B . . . 109.00 no
    C20 C19 H19A . . . 109.00 no
    C20 C19 H19B . . . 109.00 no
    H19A C19 H19B . . . 108.00 no
    O17 C20 H20A . . . 110.00 no
    O17 C20 H20B . . . 110.00 no
    C19 C20 H20A . . . 110.00 no
    C19 C20 H20B . . . 110.00 no
    H20A C20 H20B . . . 108.00 no
    N8 C21 H21A . . . 110.00 no
    N8 C21 H21B . . . 110.00 no
    C22 C21 H21A . . . 110.00 no
    C22 C21 H21B . . . 110.00 no
    H21A C21 H21B . . . 108.00 no
    O18 C22 H22A . . . 109.00 no
    O18 C22 H22B . . . 109.00 no
    C21 C22 H22A . . . 110.00 no
    C21 C22 H22B . . . 109.00 no
    H22A C22 H22B . . . 108.00 no
loop_
    _geom_torsion_atom_site_label_1
    _geom_torsion_atom_site_label_2
    _geom_torsion_atom_site_label_3
    _geom_torsion_atom_site_label_4
    _geom_torsion_site_symmetry_1
    _geom_torsion_site_symmetry_2
    _geom_torsion_site_symmetry_3
    _geom_torsion_site_symmetry_4
    _geom_torsion
    _geom_torsion_publ_flag
    O2 N1 C2 C3 . . . . 152.93(17) no
    O2 N1 C2 C1 . . . . -28.5(2) no
    O3 N1 C2 C1 . . . . 154.31(17) no
    O3 N1 C2 C3 . . . . -24.2(2) no
    O5 N2 C4 C3 . . . . 179.11(14) no
    O4 N2 C4 C3 . . . . -0.3(2) no
    O4 N2 C4 C5 . . . . -177.73(14) no
    O5 N2 C4 C5 . . . . 1.6(2) no
    O6 N3 C6 C5 . . . . 37.1(2) no
    O7 N3 C6 C1 . . . . 40.8(3) no
    O7 N3 C6 C5 . . . . -141.99(19) no
    O6 N3 C6 C1 . . . . -140.14(18) no
    O9 N4 C8 C7 . . . . -24.1(2) no
    O9 N4 C8 C9 . . . . 157.43(17) no
    O10 N4 C8 C9 . . . . -21.5(2) no
    O10 N4 C8 C7 . . . . 157.01(14) no
    O11 N5 C10 C11 . . . . -179.74(14) no
    O12 N5 C10 C9 . . . . 178.72(14) no
    O12 N5 C10 C11 . . . . 0.0(2) no
    O11 N5 C10 C9 . . . . -1.0(2) no
    O14 N6 C12 C11 . . . . 155.08(17) no
    O14 N6 C12 C7 . . . . -25.0(2) no
    O13 N6 C12 C11 . . . . -22.5(2) no
    O13 N6 C12 C7 . . . . 157.36(17) no
    C17 N7 C15 C16 . . . . 169.65(14) no
    C15 N7 C17 C18 . . . . 176.94(14) no
    C21 N8 C19 C20 . . . . -174.64(15) no
    C19 N8 C21 C22 . . . . 177.33(15) no
    C2 C1 C6 N3 . . . . 176.61(14) no
    O1 C1 C2 C3 . . . . 177.31(14) no
    O1 C1 C6 N3 . . . . -0.8(2) no
    O1 C1 C2 N1 . . . . -1.1(2) no
    C6 C1 C2 C3 . . . . -0.1(2) no
    O1 C1 C6 C5 . . . . -177.78(14) no
    C2 C1 C6 C5 . . . . -0.3(2) no
    C6 C1 C2 N1 . . . . -178.52(12) no
    C1 C2 C3 C4 . . . . 1.4(2) no
    N1 C2 C3 C4 . . . . 179.82(13) no
    C2 C3 C4 C5 . . . . -2.3(2) no
    C2 C3 C4 N2 . . . . -179.68(13) no
    N2 C4 C5 C6 . . . . 179.31(13) no
    C3 C4 C5 C6 . . . . 1.9(2) no
    C4 C5 C6 N3 . . . . -177.52(14) no
    C4 C5 C6 C1 . . . . -0.5(2) no
    C8 C7 C12 C11 . . . . -3.1(2) no
    C12 C7 C8 C9 . . . . 1.4(2) no
    O8 C7 C8 N4 . . . . 4.0(2) no
    C8 C7 C12 N6 . . . . 177.03(14) no
    O8 C7 C12 N6 . . . . -3.8(2) no
    C12 C7 C8 N4 . . . . -176.87(12) no
    O8 C7 C12 C11 . . . . 176.07(15) no
    O8 C7 C8 C9 . . . . -177.71(15) no
    N4 C8 C9 C10 . . . . 178.84(13) no
    C7 C8 C9 C10 . . . . 0.5(2) no
    C8 C9 C10 N5 . . . . -179.71(13) no
    C8 C9 C10 C11 . . . . -1.0(2) no
    C9 C10 C11 C12 . . . . -0.5(2) no
    N5 C10 C11 C12 . . . . 178.17(13) no
    C10 C11 C12 C7 . . . . 2.8(2) no
    C10 C11 C12 N6 . . . . -177.37(14) no
    N7 C15 C16 O16 . . . . -67.6(2) no
    N7 C17 C18 O15 . . . . 52.13(19) no
    N8 C19 C20 O17 . . . . -64.2(2) no
    N8 C21 C22 O18 . . . . -64.1(2) no
loop_
    _geom_hbond_atom_site_label_D
    _geom_hbond_atom_site_label_H
    _geom_hbond_atom_site_label_A
    _geom_hbond_site_symmetry_A
    _geom_hbond_distance_DH
    _geom_hbond_distance_HA
    _geom_hbond_distance_DA
    _geom_hbond_angle_DHA
    _geom_hbond_publ_flag
    N7 H7A O15 . 0.909(11) 2.48(2) 2.8235(19) 102.9(14) yes
    N7 H7A O17 4_554 0.909(11) 2.426(19) 2.9853(18) 119.9(14) yes
    N7 H7A O18 4_564 0.909(11) 2.208(14) 2.9272(18) 135.6(17) yes
    N7 H7B O8 4_554 0.910(15) 1.974(16) 2.8359(18) 157.4(15) yes
    N7 H7B O14 4_554 0.910(15) 2.356(15) 2.969(2) 124.6(13) yes
    N8 H8A O15 4_555 0.908(15) 2.051(16) 2.9076(18) 156.8(14) yes
    N8 H8B O18 . 0.906(16) 2.561(16) 2.898(2) 102.7(12) yes
    N8 H8B O16 4_565 0.906(16) 1.956(16) 2.8523(18) 169.9(15) yes
    O15 H15 O1 . 0.82 2.12 2.7891(16) 139 yes
    O15 H15 O2 . 0.82 2.41 3.138(2) 149 yes
    O16 H16 O17 4_554 0.82 2.24 2.9822(18) 150 yes
    O17 H17 O8 . 0.82 2.00 2.7323(14) 148 yes
    O17 H17 O9 . 0.82 2.27 2.9079(19) 134 yes
    O18 H18 O1 4_565 0.82 1.96 2.7453(18) 161 yes
    C3 H3 O7 4_565 0.93 2.59 3.502(2) 167 yes
    C9 H9 O13 4_554 0.93 2.50 3.425(2) 176 yes
    C17 H17A O12 3_566 0.97 2.50 3.359(2) 147 yes
    C19 H19A O7 4_555 0.97 2.45 3.319(3) 148 yes
    C19 H19B O5 3_666 0.97 2.44 3.224(2) 138 yes
    C21 H21B O1 4_555 0.97 2.33 3.195(2) 148 yes
_iucr_refine_instructions_details
;
TITL PDEA in P2(1)/c
CELL  0.71073  24.9396   6.9158  16.2974   90.000   94.608   90.000
ZERR     8.00   0.0006   0.0002   0.0005    0.000    0.001    0.000
LATT   1
SYMM  - X, 1/2 + Y, 1/2 - Z
SFAC  C    H    N    O
UNIT  80   112  32   72
MERG   2
OMIT     2   0   0
OMIT     1   0   0
EQIV $1 x, -y+1/2, z-1/2
EQIV $2 x, -y+3/2, z+1/2
EQIV $3 x, -y+1/2, z+1/2
EQIV $4 x, -y+3/2, z-1/2
HTAB O16 O17_$1
HTAB N7 O17_$1
HTAB N7 O8_$1
HTAB N7 O14_$1
HTAB O18 O1_$2
HTAB N8 O16_$2
HTAB N8 O15_$3
HTAB N7 O18_$4
HTAB O17 O8
HTAB O17 O9
HTAB O15 O1
DFIX 0.91 0.01 N7 H7A N7 H7B
DFIX 0.91 0.01 N8 H8A N8 H8B
FMAP   2
PLAN   25
SIZE     0.25   0.30   0.35
ACTA
BOND   $H
CONF
L.S.  15
WGHT    0.057800    0.832600
EXTI    0.002565
FVAR       0.32372
C1    1    0.406155    0.613921    0.393047    11.00000    0.02993    0.02265 =
         0.03217    0.00211   -0.00312    0.00293
C2    1    0.407235    0.664080    0.479155    11.00000    0.03014    0.02848 =
         0.03186    0.00158    0.00319    0.00314
C3    1    0.452209    0.726093    0.526027    11.00000    0.03512    0.02698 =
         0.02693    0.00016    0.00048    0.00368
AFIX  43
H3    2    0.450627    0.753832    0.581618    11.00000   -1.20000
AFIX   0
C4    1    0.499887    0.746495    0.488982    11.00000    0.03049    0.02506 =
         0.02980    0.00161   -0.00260    0.00182
C5    1    0.503130    0.699141    0.406811    11.00000    0.03032    0.03146 =
         0.03260    0.00115    0.00409   -0.00142
AFIX  43
H5    2    0.535603    0.709808    0.382833    11.00000   -1.20000
AFIX   0
C6    1    0.458200    0.636978    0.361886    11.00000    0.03700    0.03098 =
         0.02509    0.00136    0.00147   -0.00189
C7    1    0.097224    0.101976    0.599921    11.00000    0.02684    0.02825 =
         0.03065    0.00076    0.00190   -0.00146
C8    1    0.086505    0.147660    0.513499    11.00000    0.02736    0.02808 =
         0.02917   -0.00041    0.00633   -0.00204
C9    1    0.038400    0.216826    0.478746    11.00000    0.03106    0.02836 =
         0.02614   -0.00042    0.00139   -0.00355
AFIX  43
H9    2    0.033882    0.242737    0.422621    11.00000   -1.20000
AFIX   0
C10   1   -0.003124    0.247426    0.527987    11.00000    0.02520    0.02846 =
         0.03036   -0.00153   -0.00027   -0.00109
C11   1    0.002450    0.207031    0.611435    11.00000    0.02723    0.03839 =
         0.03087   -0.00408    0.00366   -0.00129
AFIX  43
H11   2   -0.025821    0.229323    0.644116    11.00000   -1.20000
AFIX   0
C12   1    0.050145    0.133912    0.644970    11.00000    0.03102    0.03904 =
         0.02492   -0.00085    0.00253   -0.00143
C15   1    0.171296    0.907542    0.219279    11.00000    0.03710    0.03779 =
         0.05279   -0.00071    0.00827    0.00870
AFIX  23
H15A  2    0.189383    1.008345    0.252351    11.00000   -1.20000
H15B  2    0.133031    0.917592    0.225412    11.00000   -1.20000
AFIX   0
C16   1    0.181373    0.937164    0.130308    11.00000    0.02812    0.04051 =
         0.04843    0.00519   -0.00358    0.00325
AFIX  23
H16A  2    0.166254    0.829390    0.098134    11.00000   -1.20000
H16B  2    0.163212    1.053980    0.110249    11.00000   -1.20000
AFIX   0
C17   1    0.191482    0.688390    0.340131    11.00000    0.03843    0.05211 =
         0.03238   -0.00440    0.00767   -0.00096
AFIX  23
H17A  2    0.155751    0.711307    0.357590    11.00000   -1.20000
H17B  2    0.215856    0.780981    0.367955    11.00000   -1.20000
AFIX   0
C18   1    0.209102    0.486990    0.363355    11.00000    0.04360    0.05252 =
         0.04134    0.00749    0.00781   -0.00771
AFIX  23
H18A  2    0.213304    0.476513    0.422876    11.00000   -1.20000
H18B  2    0.181384    0.396466    0.343235    11.00000   -1.20000
AFIX   0
C19   1    0.329803    0.154086    0.641228    11.00000    0.02729    0.04135 =
         0.05123   -0.00681    0.00917    0.00210
AFIX  23
H19A  2    0.346332    0.040715    0.667598    11.00000   -1.20000
H19B  2    0.357239    0.222953    0.613989    11.00000   -1.20000
AFIX   0
C20   1    0.285891    0.092214    0.578600    11.00000    0.03932    0.04290 =
         0.03741   -0.00526    0.00861   -0.00367
AFIX  23
H20A  2    0.268012    0.205016    0.553877    11.00000   -1.20000
H20B  2    0.300991    0.018435    0.535381    11.00000   -1.20000
AFIX   0
C21   1    0.350988    0.362745    0.764462    11.00000    0.03633    0.03197 =
         0.05151    0.00153   -0.01341    0.00007
AFIX  23
H21A  2    0.377082    0.433149    0.735026    11.00000   -1.20000
H21B  2    0.369598    0.258496    0.794673    11.00000   -1.20000
AFIX   0
C22   1    0.326287    0.495611    0.823317    11.00000    0.06095    0.04081 =
         0.04757   -0.00691   -0.00984   -0.00755
AFIX  23
H22A  2    0.299039    0.426490    0.850866    11.00000   -1.20000
H22B  2    0.353695    0.539018    0.864836    11.00000   -1.20000
AFIX   0
N1    3    0.358245    0.644257    0.520646    11.00000    0.03414    0.04953 =
         0.04123   -0.00490    0.00713   -0.00365
N2    3    0.547712    0.810452    0.537075    11.00000    0.03237    0.03061 =
         0.03875   -0.00188   -0.00414    0.00154
N3    3    0.464301    0.581524    0.276941    11.00000    0.06144    0.05769 =
         0.02908   -0.00320    0.00744   -0.02187
N4    3    0.127871    0.115891    0.456849    11.00000    0.03251    0.04516 =
         0.03468    0.00462    0.00898    0.00362
N5    3   -0.054041    0.319590    0.491105    11.00000    0.02847    0.03508 =
         0.03623    0.00061   -0.00075   -0.00086
N6    3    0.052327    0.086798    0.732317    11.00000    0.03357    0.07819 =
         0.02851    0.00451    0.00303    0.00441
N7    3    0.190949    0.715809    0.249509    11.00000    0.02864    0.03643 =
         0.03491   -0.00425    0.00441    0.00147
N8    3    0.308537    0.281071    0.704628    11.00000    0.02674    0.03024 =
         0.03811    0.00000   -0.00012    0.00111
O1    4    0.365881    0.550799    0.350685    11.00000    0.03269    0.03835 =
         0.04052   -0.00576   -0.00488   -0.00145
O2    4    0.314747    0.661175    0.481089    11.00000    0.03303    0.12691 =
         0.05995   -0.00914    0.00548    0.00367
O3    4    0.361727    0.618931    0.594196    11.00000    0.05503    0.13820 =
         0.03937    0.00333    0.01367   -0.02133
O4    4    0.544631    0.845751    0.609859    11.00000    0.04478    0.07311 =
         0.03744   -0.01357   -0.00751   -0.00195
O5    4    0.589615    0.825399    0.503631    11.00000    0.03219    0.07417 =
         0.05532   -0.01088    0.00391   -0.01162
O6    4    0.506028    0.498939    0.262978    11.00000    0.11448    0.09060 =
         0.05603   -0.01346    0.03713    0.01950
O7    4    0.428460    0.621751    0.224858    11.00000    0.06809    0.16352 =
         0.03034    0.00395   -0.00734   -0.04698
O8    4    0.141457    0.044669    0.632234    11.00000    0.02837    0.05517 =
         0.03914    0.01278    0.00401    0.00665
O9    4    0.174822    0.113338    0.482530    11.00000    0.02997    0.13581 =
         0.04776    0.01890    0.00988    0.00923
O10   4    0.114017    0.095450    0.384197    11.00000    0.05234    0.09444 =
         0.03345   -0.00766    0.01092    0.01200
O11   4   -0.058102    0.353583    0.417331    11.00000    0.03917    0.06645 =
         0.03644    0.00826   -0.00386    0.00552
O12   4   -0.090949    0.342954    0.535148    11.00000    0.03188    0.08451 =
         0.04992    0.00856    0.00874    0.01471
O13   4    0.021074    0.165629    0.774183    11.00000    0.08026    0.16438 =
         0.03307    0.00042    0.01473    0.05292
O14   4    0.083926   -0.033778    0.760195    11.00000    0.05093    0.12069 =
         0.04610    0.03768    0.01090    0.02407
O15   4    0.258417    0.435960    0.330761    11.00000    0.03625    0.04480 =
         0.04749   -0.00251   -0.00229   -0.00105
AFIX 147
H15   2    0.283528    0.486056    0.358598    11.00000   -1.50000
AFIX   0
O16   4    0.236916    0.952520    0.118893    11.00000    0.03055    0.03989 =
         0.04875   -0.00307    0.00211   -0.00304
AFIX 147
H16   2    0.248513    0.846413    0.106487    11.00000   -1.50000
AFIX   0
O17   4    0.248216   -0.023258    0.617817    11.00000    0.02969    0.04689 =
         0.05038    0.00807    0.00148   -0.00257
AFIX 147
H17   2    0.217597    0.013321    0.603592    11.00000   -1.50000
AFIX   0
O18   4    0.302685    0.657687    0.781401    11.00000    0.04408    0.04158 =
         0.07797   -0.01573   -0.02206    0.00696
AFIX 147
H18   2    0.321865    0.752807    0.790570    11.00000   -1.50000
AFIX   0
H8A   2    0.284876    0.213804    0.733233    11.00000    0.04105
H7A   2    0.225862    0.702626    0.238321    11.00000    0.04776
H8B   2    0.288689    0.377029    0.679431    11.00000    0.04525
H7B   2    0.169957    0.623336    0.223628    11.00000    0.04549
HKLF 4
REM  PDEA in P2(1)/c
REM R1 =  0.0450 for   5200 Fo > 4sig(Fo)  and  0.0678 for all   7194 data
REM    436 parameters refined using      4 restraints
END
WGHT      0.0578      0.8270
REM Highest difference peak  0.518,  deepest hole -0.330,  1-sigma level  0.044
Q1    1   0.3242  0.5177  0.4899  11.00000  0.05    0.52
Q2    1   0.1710 -0.0113  0.4990  11.00000  0.05    0.34
Q3    1   0.4394  0.4821  0.2410  11.00000  0.05    0.30
Q4    1   0.0910  0.1226  0.5539  11.00000  0.05    0.28
Q5    1   0.0706  0.1151  0.6181  11.00000  0.05    0.26
Q6    1   0.4698  0.4366  0.2501  11.00000  0.05    0.26
Q7    1   0.5011  0.7042  0.4520  11.00000  0.05    0.26
Q8    1   0.1038  0.0915  0.7628  11.00000  0.05    0.26
Q9    1   0.0028  0.2601  0.5694  11.00000  0.05    0.25
Q10   1   0.4309  0.6510  0.3700  11.00000  0.05    0.23
Q11   1  -0.0231  0.2848  0.5175  11.00000  0.05    0.23
Q12   1   0.0528  0.1100  0.6771  11.00000  0.05    0.23
Q13   1   0.4079  0.6449  0.4396  11.00000  0.05    0.22
Q14   1   0.4804  0.7086  0.5103  11.00000  0.05    0.22
Q15   1   0.4781  0.7634  0.5014  11.00000  0.05    0.22
Q16   1   0.1055  0.1414  0.4933  11.00000  0.05    0.22
Q17   1   0.0121  0.1897  0.5034  11.00000  0.05    0.21
Q18   1   0.0192  0.2596  0.5085  11.00000  0.05    0.21
Q19   1   0.4299  0.6472  0.5035  11.00000  0.05    0.21
Q20   1   0.2913  0.5897  0.8244  11.00000  0.05    0.20
Q21   1   0.0625  0.1613  0.5015  11.00000  0.05    0.20
Q22   1   0.0312  0.2007  0.6286  11.00000  0.05    0.20
Q23   1   0.0473  0.2592  0.7586  11.00000  0.05    0.19
Q24   1   0.4625  0.6001  0.3274  11.00000  0.05    0.19
Q25   1   0.0695  0.2178  0.4986  11.00000  0.05    0.19
;
