# Supplementary material for: Bis(2-hy­droxy­eth­yl)ammonium picrate
Source: Acta Crystallogr Sect E Struct Rep Online. 2013 Aug 21;69(Pt 9):o1455. doi: 10.1107/S1600536813021697 (PMC3884432; doi:10.1107/S1600536813021697)
Supplement: Supplementary file 2 [file e-69-o1455-Isup2.hkl]

# 
# h,k,l, Fc-squared, Fo-squared, sigma(Fo-squared) and status flag 
# 
data_I
_shelx_title ' PDEA in P2(1)/c' 
_shelx_refln_list_code          4 
_shelx_F_calc_maximum      338.88 
_exptl_crystal_F_000      1392.00 
_reflns_d_resolution_high  0.7411 
 
loop_ 
 _symmetry_equiv_pos_as_xyz 
 'x, y, z' 
 '-x, y+1/2, -z+1/2' 
 '-x, -y, -z' 
 'x, -y-1/2, z-1/2' 
 
_cell_length_a    24.9396 
_cell_length_b     6.9158 
_cell_length_c    16.2974 
_cell_angle_alpha  90.000 
_cell_angle_beta   94.608 
_cell_angle_gamma  90.000 
 
_shelx_F_squared_multiplier     1.000 
 
loop_ 
 _refln_index_h 
 _refln_index_k 
 _refln_index_l 
 _refln_F_squared_calc 
 _refln_F_squared_meas 
 _refln_F_squared_sigma 
 _refln_observed_status 
   3   0   0      103.06       86.67      5.20 o 
   4   0   0      533.91      426.68      6.02 o 
   5   0   0     2726.64     2762.89     28.22 o 
   6   0   0     3637.56     3505.84     37.99 o 
   7   0   0     3376.86     3493.34     41.04 o 
   8   0   0     6548.84     6271.38     72.20 o 
  10   0   0      269.89      260.39      5.67 o 
  11   0   0     1558.90     1620.94     23.55 o 
  12   0   0      607.11      894.09     16.17 o 
  13   0   0        7.33       29.47      3.50 o 
  14   0   0      892.02      937.09     17.43 o 
  15   0   0      632.49      615.73     12.89 o 
  16   0   0     3608.27     3638.64     57.37 o 
  17   0   0     2246.69     2296.93     38.42 o 
  18   0   0     1059.32     1077.97     20.96 o 
  19   0   0        0.06       19.40      4.42 o 
  20   0   0     4747.65     4453.02     70.88 o 
  21   0   0      453.49      551.22     14.27 o 
  22   0   0     8900.75     8715.83    172.03 o 
  24   0   0      947.89     1013.02     28.27 o 
  25   0   0       76.00       91.83      8.97 o 
  26   0   0      197.62      277.70     26.87 o 
  27   0   0      183.72      183.81     12.46 o 
  28   0   0        0.31       21.69      6.97 o 
  29   0   0       61.89       64.35      9.21 o 
  30   0   0        8.50       15.08      8.54 o 
  31   0   0       21.91        6.59      7.18 o 
  32   0   0       35.24       40.68      9.25 o 
  33   0   0       87.84      134.89     13.02 o 
   1   1   0     1859.79     1738.89     14.38 o 
   2   1   0     1659.06     1835.63     15.59 o 
   3   1   0      204.76      190.87      2.44 o 
   4   1   0     6097.55     6001.14     46.58 o 
   5   1   0      202.00      194.87      2.48 o 
   6   1   0     5209.87     4961.63     42.69 o 
   7   1   0      147.24      110.30      3.41 o 
   8   1   0     1936.57     1866.18     19.55 o 
   9   1   0     5351.36     5329.02     48.95 o 
  10   1   0     2922.27     3017.58     27.18 o 
  11   1   0      864.80      829.12      9.44 o 
  12   1   0      228.82      219.53      3.93 o 
  13   1   0      379.44      400.50      7.21 o 
  14   1   0      131.13      116.85      3.19 o 
  15   1   0       97.22       98.83      2.70 o 
  16   1   0      339.23      304.74      4.91 o 
  17   1   0     1354.03     1319.04     15.60 o 
  18   1   0       38.28       49.53      4.41 o 
  19   1   0      262.15      248.74      7.14 o 
  20   1   0      224.98      216.59      5.39 o 
  21   1   0       31.01       28.22      4.53 o 
  22   1   0      373.20      344.64      9.44 o 
  23   1   0      347.38      346.02     10.42 o 
  24   1   0       21.03       21.53      4.37 o 
  25   1   0      159.81      155.13     14.49 o 
  26   1   0       85.11       89.82      6.38 o 
  27   1   0       15.24       24.32      4.80 o 
  28   1   0       23.84       34.38      5.42 o 
  29   1   0       76.83       85.68      7.08 o 
  30   1   0       77.42       73.72      8.14 o 
  31   1   0       12.05       11.54      5.40 o 
  32   1   0        7.90       -0.37      5.30 o 
  33   1   0       10.66       10.65      6.06 o 
   0   2   0     1010.22      860.24     12.05 o 
   1   2   0      314.70      276.34      3.84 o 
   2   2   0    24590.08    26455.39    210.57 o 
   3   2   0     5568.50     5494.41     43.13 o 
   4   2   0     2219.55     2456.67     20.27 o 
   5   2   0      986.39     1029.65      9.01 o 
   6   2   0     4504.23     4538.09     34.42 o 
   7   2   0     2667.06     2654.46     24.21 o 
   8   2   0     8262.01     8271.84     67.04 o 
   9   2   0      211.28      207.09      3.92 o 
  10   2   0     3633.99     3975.24     35.32 o 
  11   2   0        8.71        6.59      1.26 o 
  12   2   0      382.35      390.39      5.42 o 
  13   2   0        8.26       11.74      1.49 o 
  14   2   0        0.00        1.47      1.29 o 
  15   2   0      123.68      120.77      4.42 o 
  16   2   0       68.36       70.08      2.52 o 
  17   2   0       11.63       19.96      2.28 o 
  18   2   0      371.02      366.54      5.97 o 
  19   2   0       10.29       10.67      2.28 o 
  20   2   0     1325.86     1368.74     20.36 o 
  21   2   0      362.14      378.98      8.72 o 
  22   2   0      979.26      983.59     16.37 o 
  23   2   0       36.61       43.23      4.98 o 
  24   2   0        6.14       10.07      4.34 o 
  25   2   0        2.20       10.16      4.45 o 
  26   2   0     1043.36     1074.83     21.81 o 
  27   2   0        2.34        4.59      4.71 o 
  28   2   0       94.07      102.71     11.70 o 
  29   2   0       11.65       19.37      5.44 o 
  30   2   0       12.75       16.58      5.63 o 
  31   2   0      178.29      177.18      9.86 o 
  32   2   0      176.23      186.94     11.72 o 
   1   3   0       96.81       91.88      2.82 o 
   2   3   0     9891.38    10251.44     93.19 o 
   3   3   0      157.71      164.39      4.42 o 
   4   3   0      326.27      328.45      5.99 o 
   5   3   0      244.11      233.72      5.62 o 
   6   3   0     1763.86     1812.66     20.16 o 
   7   3   0      133.25      133.24      5.71 o 
   8   3   0      125.73      100.58      4.82 o 
   9   3   0       69.37       64.37      2.65 o 
  10   3   0      270.91      257.39      5.00 o 
  11   3   0      164.51      167.80      4.15 o 
  12   3   0      476.16      528.61      7.81 o 
  13   3   0      192.24      184.53      4.56 o 
  14   3   0     1996.49     2029.29     20.43 o 
  15   3   0       31.08       38.77      2.63 o 
  16   3   0      710.67      685.26     10.66 o 
  17   3   0      321.30      319.39      6.68 o 
  18   3   0       83.04       86.85      5.51 o 
  19   3   0      170.07      181.70      6.29 o 
  20   3   0       93.89       96.34      4.97 o 
  21   3   0      509.19      455.94     23.16 o 
  22   3   0      238.63      269.20     11.28 o 
  23   3   0       38.35       59.18      7.88 o 
  24   3   0      315.38      313.97     10.78 o 
  25   3   0       54.87       53.57      5.89 o 
  26   3   0        7.88        3.87      4.61 o 
  27   3   0       20.82       19.69      5.18 o 
  28   3   0        0.19        0.18      4.83 o 
  29   3   0       13.48       15.10      5.71 o 
  30   3   0      124.72      124.08      9.72 o 
  31   3   0       49.71       49.21      7.97 o 
   0   4   0     2700.08     2842.92     46.37 o 
   1   4   0       55.82       65.87      3.76 o 
   2   4   0      368.35      375.63      6.69 o 
   3   4   0      488.76      455.39      9.52 o 
   4   4   0     7834.77     8143.57     96.63 o 
   5   4   0      344.53      346.33      7.87 o 
   6   4   0     1720.42     1972.86     38.93 o 
   7   4   0      210.20      227.79     11.91 o 
   8   4   0     2001.63     2044.93     35.09 o 
   9   4   0       92.22      114.43      5.24 o 
  10   4   0      642.46      560.69     11.90 o 
  11   4   0      440.61      478.07      8.85 o 
  12   4   0      290.59      336.36      7.38 o 
  13   4   0       54.70       60.73      4.11 o 
  14   4   0      127.88      130.60      4.99 o 
  15   4   0        5.48        1.68      2.59 o 
  16   4   0      923.28      938.48     15.03 o 
  17   4   0     1567.64     1645.74     22.72 o 
  18   4   0        4.47       13.32      4.04 o 
  19   4   0       45.71       45.06      6.45 o 
  20   4   0       47.46       38.48      5.01 o 
  21   4   0      100.57      101.14      7.04 o 
  22   4   0       52.11       58.17      5.84 o 
  23   4   0       41.22       50.48     11.36 o 
  24   4   0       20.57       26.12      6.26 o 
  25   4   0       41.92       53.47      7.57 o 
  26   4   0      385.52      365.44     14.88 o 
  27   4   0      179.91      205.97     13.10 o 
  28   4   0      201.12      206.38     12.02 o 
  29   4   0      130.60      163.06     12.20 o 
  30   4   0       50.28       52.58      9.37 o 
   1   5   0        5.26        0.15      2.55 o 
   2   5   0        4.60        5.13      2.40 o 
   3   5   0        1.45       -2.02      3.01 o 
   4   5   0      905.71      861.71     18.00 o 
   5   5   0        6.57       -1.98      3.78 o 
   6   5   0      131.44      136.63      6.31 o 
   7   5   0        0.01        4.93      2.93 o 
   8   5   0     1230.35     1309.77     39.45 o 
   9   5   0      313.23      311.92     16.58 o 
  10   5   0       34.19       55.71      4.69 o 
  11   5   0      113.70      126.54      8.57 o 
  12   5   0      543.38      556.25     16.86 o 
  13   5   0      208.54      211.71     12.49 o 
  14   5   0      177.91      192.27     10.48 o 
  15   5   0       39.41       46.52      6.93 o 
  16   5   0       29.85       47.69      6.08 o 
  17   5   0        4.55        5.32      6.28 o 
  18   5   0      331.63      321.15     16.45 o 
  19   5   0      163.59      178.34     10.74 o 
  20   5   0      253.15      227.28     13.89 o 
  21   5   0      147.03      148.96     11.80 o 
  22   5   0       71.71       86.66     10.10 o 
  23   5   0       12.46       14.57     13.79 o 
  24   5   0       54.70       72.74      9.96 o 
  25   5   0       81.65       91.40     14.36 o 
  26   5   0       32.87       25.29      8.83 o 
  27   5   0       28.72       15.48      8.51 o 
  28   5   0        7.21        8.75      8.05 o 
   0   6   0      144.33      148.36     11.78 o 
   1   6   0      187.99      197.18      9.21 o 
   2   6   0        0.52       -2.99      5.09 o 
   3   6   0      265.17      267.02     10.50 o 
   4   6   0       77.26       74.19      6.67 o 
   5   6   0       27.61       19.01      5.10 o 
   6   6   0      121.68      107.41      9.01 o 
   7   6   0      276.99      222.08     11.71 o 
   8   6   0      563.20      577.78     18.48 o 
   9   6   0      102.86       99.22      9.09 o 
  10   6   0       16.05        5.42      5.79 o 
  11   6   0      328.62      355.71     14.80 o 
  12   6   0        9.36        8.36      5.75 o 
  13   6   0       10.13        9.69      6.87 o 
  14   6   0        0.96        0.04      5.59 o 
  15   6   0       97.72       92.33      9.13 o 
  16   6   0       62.96       41.87      9.19 o 
  17   6   0       26.18       29.16      9.69 o 
  18   6   0       99.84      103.76     11.57 o 
  19   6   0        0.01       -1.91      7.59 o 
  20   6   0       32.00       22.14      8.82 o 
  21   6   0        7.26        6.40      8.25 o 
  22   6   0        0.05       -5.02      7.47 o 
  23   6   0       27.75       11.08      8.64 o 
  24   6   0        0.00       -7.50      7.50 o 
  25   6   0        0.69       -8.31      8.31 o 
   1   7   0      172.04      178.53     12.57 o 
   2   7   0      154.24      148.54     11.00 o 
   3   7   0       32.68       31.49      7.69 o 
   4   7   0      560.03      550.98     19.59 o 
   5   7   0        0.03       -2.69      6.13 o 
   6   7   0      106.11       92.24     13.24 o 
   7   7   0      144.50      128.21     10.77 o 
   8   7   0        1.88       -5.97      5.97 o 
   9   7   0       14.38       17.99      7.42 o 
  10   7   0        3.30       -6.13      6.13 o 
  11   7   0        7.73       10.70      6.84 o 
  12   7   0        0.18        2.92      6.82 o 
  13   7   0       11.43        6.56      9.46 o 
  14   7   0        4.52       -6.04      7.93 o 
  15   7   0       52.05       59.83     11.39 o 
  16   7   0      401.52      412.29     22.07 o 
  17   7   0       73.79       91.91     12.97 o 
  18   7   0        9.39       -0.05      8.35 o 
  19   7   0        7.38       13.97      9.19 o 
  20   7   0       30.93       37.26     15.22 o 
  21   7   0        3.38        6.13      9.40 o 
  22   7   0       34.64       48.33     15.70 o 
   0   8   0       10.13       32.25     15.27 o 
   1   8   0        0.67       -4.47      8.52 o 
   2   8   0       60.70       78.02     13.05 o 
   3   8   0       30.69       43.00     11.03 o 
   4   8   0       15.00       12.98      9.88 o 
   5   8   0       39.27       34.84     11.12 o 
   6   8   0       13.21       13.68      9.75 o 
   7   8   0        1.79       -6.47      6.47 o 
   8   8   0       11.26       -0.94      7.69 o 
   9   8   0       60.19       73.18     10.81 o 
  10   8   0       30.46       21.12      8.41 o 
  11   8   0       10.23        3.97      7.84 o 
  12   8   0        8.33        7.38      9.64 o 
  13   8   0        0.02        3.43      9.75 o 
  14   8   0       28.03       22.76     12.74 o 
  15   8   0        6.71        3.02     16.84 o 
  16   8   0       30.54       36.81     12.27 o 
  17   8   0        1.53       -3.29      9.65 o 
   1   9   0        0.18       -8.04     10.43 o 
   2   9   0       62.01       67.90     14.76 o 
   3   9   0        0.43       11.79     12.55 o 
   4   9   0        0.54        1.88     10.93 o 
   5   9   0       94.29      106.73     16.17 o 
   6   9   0       57.22       45.57     13.59 o 
   7   9   0       24.41       11.76     17.18 o 
   8   9   0        1.00       19.55     11.80 o 
 -33   1   1        3.10        4.38     14.22 o 
 -32   1   1       22.36       17.99      6.94 o 
 -31   1   1        0.60       -4.91      4.91 o 
 -30   1   1       82.63       78.51     12.73 o 
 -29   1   1       78.64       70.25      6.42 o 
 -28   1   1      309.97      313.06     10.89 o 
 -27   1   1       11.43       28.24      6.46 o 
 -26   1   1        1.72        6.61      3.95 o 
 -25   1   1       91.51       88.58      6.00 o 
 -24   1   1      798.32      821.33     21.25 o 
 -23   1   1       30.01       36.03      3.73 o 
 -22   1   1       35.59       51.39      4.93 o 
 -21   1   1      274.03      264.76     11.28 o 
 -20   1   1       10.61        8.57      3.91 o 
 -19   1   1     2685.03     2702.37     32.84 o 
 -18   1   1      283.15      272.71      5.59 o 
 -17   1   1       10.31       22.92      3.49 o 
 -16   1   1     1447.64     1495.72     20.69 o 
 -15   1   1     1293.13     1232.60     17.41 o 
 -14   1   1      757.44      707.93      9.92 o 
 -13   1   1      260.43      255.01      5.85 o 
 -12   1   1      127.97      138.67      5.15 o 
 -11   1   1     1030.13      963.35     11.38 o 
 -10   1   1      110.74      108.91      5.10 o 
  -9   1   1     2302.52     2152.42     19.86 o 
  -8   1   1      159.94      132.30      3.01 o 
  -7   1   1     4869.90     4964.93     45.41 o 
  -6   1   1      433.55      376.32      4.65 o 
  -5   1   1     1950.67     1936.50     18.54 o 
  -4   1   1      583.61      597.17      5.56 o 
  -3   1   1      196.22      183.14      2.59 o 
  -2   1   1     1333.10     1312.31     12.97 o 
  -1   1   1    11655.19    12360.47    105.13 o 
   0   1   1       64.72       56.82      1.55 o 
   1   1   1      286.89      295.27      3.51 o 
   2   1   1      271.18      251.47      3.05 o 
   3   1   1    10184.87    11554.33     88.27 o 
   4   1   1      640.20      573.03      5.50 o 
   5   1   1    35887.35    35092.39    247.14 o 
   6   1   1      364.05      333.24      3.84 o 
   7   1   1    21831.49    22858.73    165.88 o 
   8   1   1       43.38       33.80      2.04 o 
   9   1   1      530.49      430.86      4.93 o 
  10   1   1      270.20      251.89      3.68 o 
  11   1   1       49.68       59.82      1.93 o 
  12   1   1      159.64      173.16      3.14 o 
  13   1   1        0.80        1.45      1.79 o 
  14   1   1       57.50       43.26      2.24 o 
  15   1   1       62.27       61.11      2.64 o 
  16   1   1     2730.86     2881.20     28.52 o 
  17   1   1      224.80      239.27     11.04 o 
  18   1   1     2006.56     1965.62     22.47 o 
  19   1   1      104.95      158.28      8.93 o 
  20   1   1       30.07       35.69      3.43 o 
  21   1   1      337.01      345.21      8.90 o 
  22   1   1      753.81      772.54     16.63 o 
  23   1   1      112.82      130.51      7.08 o 
  24   1   1       59.04       56.35      5.57 o 
  25   1   1      442.55      400.24     12.98 o 
  26   1   1       22.56       30.50      5.45 o 
  27   1   1       91.03      104.49      7.76 o 
  28   1   1       38.18       58.08      7.70 o 
  29   1   1       48.99       66.98      6.75 o 
  30   1   1        1.45        4.56      5.20 o 
  31   1   1       47.42       60.00      7.11 o 
  32   1   1        0.00       -4.55      5.35 o 
  33   1   1       38.58       40.91     11.03 o 
 -32   2   1       13.15        8.42      6.51 o 
 -31   2   1       20.27       28.87      7.02 o 
 -30   2   1       45.73       74.63      7.37 o 
 -29   2   1        6.88       -1.14      4.46 o 
 -28   2   1        0.01       -1.17      4.34 o 
 -27   2   1        0.01        9.84      4.30 o 
 -26   2   1      870.48      909.34     19.11 o 
 -25   2   1     1637.48     1635.49     28.49 o 
 -24   2   1        1.53        7.41      3.83 o 
 -23   2   1      506.47      510.18     13.31 o 
 -22   2   1       81.20       96.00      4.62 o 
 -21   2   1     2422.08     2460.42     32.67 o 
 -20   2   1       90.90       98.09      5.70 o 
 -19   2   1     1989.38     1981.85     24.57 o 
 -18   2   1       98.13       99.31      4.64 o 
 -17   2   1      643.09      716.01     10.90 o 
 -16   2   1      947.32      972.09     14.83 o 
 -15   2   1       48.16       34.67      3.23 o 
 -14   2   1       78.11       74.91      3.01 o 
 -13   2   1       85.24       92.60      3.43 o 
 -12   2   1      101.00       94.93      4.09 o 
 -11   2   1      784.16      751.10      8.29 o 
 -10   2   1       31.58       37.65      1.59 o 
  -9   2   1     1928.93     1845.38     18.59 o 
  -8   2   1      977.49      933.91      9.85 o 
  -7   2   1      682.64      637.95      7.22 o 
  -6   2   1      650.07      648.24      6.87 o 
  -5   2   1      179.12      211.42      2.90 o 
  -4   2   1      646.29      669.83      7.62 o 
  -3   2   1    12016.43    12764.42    143.07 o 
  -2   2   1     4570.83     4805.97     39.91 o 
  -1   2   1     6212.16     6226.10     46.62 o 
   0   2   1       86.57      127.92      2.90 o 
   1   2   1   114838.63   110948.07    844.78 o 
   2   2   1     1436.67     1548.07     13.61 o 
   3   2   1    77513.94    76330.31    768.74 o 
   4   2   1     4936.27     5055.41     43.68 o 
   5   2   1       20.09       22.19      1.41 o 
   6   2   1      589.09      613.98      6.14 o 
   7   2   1      714.91      775.00      7.60 o 
   8   2   1      452.00      455.66      6.07 o 
   9   2   1     5034.29     5406.40     47.46 o 
  10   2   1     1198.66     1225.30     12.74 o 
  11   2   1     1999.54     1963.56     20.14 o 
  12   2   1      367.50      323.53      5.37 o 
  13   2   1        0.89       -0.31      1.38 o 
  14   2   1        1.88        3.78      1.70 o 
  15   2   1      897.94      919.84     11.35 o 
  16   2   1      118.54      117.21      3.41 o 
  17   2   1      332.70      306.29      5.39 o 
  18   2   1     2512.14     2437.75     23.80 o 
  19   2   1      216.92      205.76      5.27 o 
  20   2   1      343.01      363.30      8.84 o 
  21   2   1      121.69      115.50      5.52 o 
  22   2   1       24.69       27.84      5.66 o 
  23   2   1     2200.48     2108.73     34.72 o 
  24   2   1       95.01      122.16      9.77 o 
  25   2   1      406.01      374.92     11.95 o 
  26   2   1      192.79      193.48     11.60 o 
  27   2   1        3.16        0.00      4.64 o 
  28   2   1       66.66       74.54      7.01 o 
  29   2   1       10.43        7.57      4.98 o 
  30   2   1        6.82       10.05      6.21 o 
  31   2   1       79.18       88.40      8.21 o 
  32   2   1      173.60      181.87     10.50 o 
 -31   3   1        8.78       10.02     11.74 o 
 -30   3   1       22.19       29.27     10.54 o 
 -29   3   1       14.91       18.28      6.34 o 
 -28   3   1       28.50       29.64      6.73 o 
 -27   3   1      261.00      270.22     11.66 o 
 -26   3   1       59.73       57.86      7.27 o 
 -25   3   1        7.88       12.51      4.55 o 
 -24   3   1      160.61      165.06      7.92 o 
 -23   3   1      211.07      205.85      8.44 o 
 -22   3   1      764.78      752.34     16.26 o 
 -21   3   1       29.56       34.89      5.21 o 
 -20   3   1     1355.04     1359.27     20.46 o 
 -19   3   1      111.66       98.91      4.65 o 
 -18   3   1      112.65      116.13      4.44 o 
 -17   3   1      141.61      140.18      4.73 o 
 -16   3   1       38.31       37.42      2.50 o 
 -15   3   1        1.97        0.69      1.61 o 
 -14   3   1      853.97      917.99     12.11 o 
 -13   3   1     1823.76     1884.12     21.67 o 
 -12   3   1        0.91        1.35      1.67 o 
 -11   3   1      931.75      988.68     14.03 o 
 -10   3   1      956.33      944.12     11.35 o 
  -9   3   1       45.66       52.23      5.91 o 
  -8   3   1      211.20      194.23      4.83 o 
  -7   3   1     3734.05     3643.67     37.73 o 
  -6   3   1      465.87      508.74      7.95 o 
  -5   3   1     1382.48     1367.67     19.32 o 
  -4   3   1      346.16      357.04      7.14 o 
  -3   3   1      559.48      498.12      8.39 o 
  -2   3   1      270.28      248.31      5.30 o 
  -1   3   1      563.55      502.99      6.96 o 
   0   3   1      169.32      159.08      3.73 o 
   1   3   1     1102.85     1141.74     13.36 o 
   2   3   1       65.36       74.92      2.79 o 
   3   3   1     1395.47     1284.27     14.37 o 
   4   3   1     2416.49     2532.86     27.14 o 
   5   3   1      525.87      472.70      7.58 o 
   6   3   1     1459.39     1579.11     18.07 o 
   7   3   1       70.05       69.77      3.86 o 
   8   3   1       85.53       87.05      3.10 o 
   9   3   1     3304.49     3684.16     36.83 o 
  10   3   1      129.08      120.93      3.89 o 
  11   3   1      425.16      462.35      9.74 o 
  12   3   1      732.25      723.01      9.78 o 
  13   3   1     1457.01     1450.53     16.47 o 
  14   3   1      248.05      256.01      5.84 o 
  15   3   1       17.99       12.60      2.39 o 
  16   3   1      540.76      549.18      9.05 o 
  17   3   1      100.11       97.73      4.38 o 
  18   3   1       76.24       86.56      4.72 o 
  19   3   1     1100.15     1054.12     21.81 o 
  20   3   1        1.52        7.69      4.78 o 
  21   3   1      298.78      311.66     10.31 o 
  22   3   1      703.16      677.10     16.02 o 
  23   3   1        9.92        8.42      4.50 o 
  24   3   1      790.79      830.83     18.63 o 
  25   3   1       31.97       22.04      5.22 o 
  26   3   1       51.32       44.31      6.07 o 
  27   3   1       80.13      101.19      7.64 o 
  28   3   1      120.70      108.30      8.03 o 
  29   3   1       83.75       80.77      7.85 o 
  30   3   1       75.73       86.74     10.24 o 
  31   3   1        0.87       -6.22      6.22 o 
 -30   4   1      103.56      121.90     10.78 o 
 -29   4   1       14.30       10.73      7.03 o 
 -28   4   1        0.07        0.39      9.97 o 
 -27   4   1       27.61       27.99     15.89 o 
 -26   4   1       25.25       25.56      9.45 o 
 -25   4   1        9.20       -4.31      9.92 o 
 -24   4   1       95.51      100.56      9.07 o 
 -23   4   1       27.93       23.55      6.53 o 
 -22   4   1       72.30       64.83      7.03 o 
 -21   4   1       42.22       34.31      5.99 o 
 -20   4   1      659.53      651.26     19.03 o 
 -19   4   1     1035.02      974.58     29.85 o 
 -18   4   1       10.97        9.52      7.27 o 
 -17   4   1      404.62      401.75     10.67 o 
 -16   4   1      838.43      768.15     14.47 o 
 -15   4   1      146.31      174.37      6.68 o 
 -14   4   1      559.57      548.01     11.49 o 
 -13   4   1      126.51      120.06      5.54 o 
 -12   4   1       55.38       48.04      4.60 o 
 -11   4   1      656.54      640.91     13.80 o 
 -10   4   1        2.15        1.27      2.91 o 
  -9   4   1      732.76      777.79     12.93 o 
  -8   4   1      279.54      275.42      7.11 o 
  -7   4   1      410.95      431.17      9.36 o 
  -6   4   1      153.18      157.64     12.15 o 
  -5   4   1     4849.89     5124.25     57.07 o 
  -4   4   1      333.96      347.53      7.85 o 
  -3   4   1       76.35       82.13      4.06 o 
  -2   4   1     3381.43     3320.13     38.56 o 
  -1   4   1      400.31      379.52      7.40 o 
   0   4   1      846.49      942.05     13.31 o 
   1   4   1       68.50       81.08      3.46 o 
   2   4   1      263.60      274.72      5.88 o 
   3   4   1     8574.57     8895.54     87.02 o 
   4   4   1       99.56       94.34      4.63 o 
   5   4   1     1838.90     1736.59     25.89 o 
   6   4   1       42.74       31.99      2.49 o 
   7   4   1      403.39      423.22      7.98 o 
   8   4   1      124.88      150.26      6.18 o 
   9   4   1       19.71       22.22      2.78 o 
  10   4   1       22.14       19.69      2.41 o 
  11   4   1      292.09      290.02      6.94 o 
  12   4   1       37.38       35.58      3.20 o 
  13   4   1      516.80      545.45     10.11 o 
  14   4   1       10.81        6.31      2.49 o 
  15   4   1      217.59      239.95      6.39 o 
  16   4   1      130.72      133.33      5.56 o 
  17   4   1      155.24      153.37      6.60 o 
  18   4   1        0.04       -3.61      3.61 o 
  19   4   1       81.84       92.93      6.31 o 
  20   4   1       10.57        4.94      4.06 o 
  21   4   1        4.04        0.83      3.98 o 
  22   4   1      308.70      309.11     10.99 o 
  23   4   1       36.95       37.93      5.70 o 
  24   4   1       45.07       53.15      7.66 o 
  25   4   1      605.53      563.95     18.53 o 
  26   4   1       29.06       34.72      7.52 o 
  27   4   1      193.98      180.74     11.74 o 
  28   4   1        0.52        2.74      6.55 o 
  29   4   1        2.54        9.72      7.17 o 
  30   4   1        0.00       -0.58      7.07 o 
 -28   5   1       48.72       34.44     18.47 o 
 -27   5   1      119.07      104.55     11.43 o 
 -26   5   1       24.96       16.04      8.12 o 
 -25   5   1       31.00       24.26      8.28 o 
 -24   5   1        4.28       -3.31      6.38 o 
 -23   5   1       29.54       20.36     11.79 o 
 -22   5   1        4.74        6.83      6.55 o 
 -21   5   1       15.43       15.18      8.54 o 
 -20   5   1       53.92       31.94      8.00 o 
 -19   5   1       22.21       29.71      7.69 o 
 -18   5   1        4.96       -0.62      8.78 o 
 -17   5   1      192.92      193.95     12.75 o 
 -16   5   1       29.75       42.49      6.57 o 
 -15   5   1      174.37      153.43      9.29 o 
 -14   5   1      205.34      205.88     10.65 o 
 -13   5   1      184.71      161.68      9.36 o 
 -12   5   1     1042.71      981.30     23.58 o 
 -11   5   1       54.16       76.96     13.46 o 
 -10   5   1      525.81      536.72     10.95 o 
  -9   5   1       38.71       29.22      3.71 o 
  -8   5   1       22.51       30.61      4.00 o 
  -7   5   1        2.67        6.02      2.63 o 
  -6   5   1      568.22      526.87     11.74 o 
  -5   5   1       22.76       34.81      5.04 o 
  -4   5   1      173.60      177.30     11.37 o 
  -3   5   1       23.54        8.20      3.32 o 
  -2   5   1     1142.97     1152.36     20.94 o 
  -1   5   1      103.83      105.61      5.25 o 
   0   5   1       56.19       67.02      4.81 o 
   1   5   1      532.60      535.84      9.68 o 
   2   5   1      719.79      660.49     11.05 o 
   3   5   1     1476.34     1445.75     19.40 o 
   4   5   1      959.03      988.37     18.37 o 
   5   5   1     3233.27     3405.72     50.66 o 
   6   5   1      654.39      678.35     13.91 o 
   7   5   1      515.52      511.32     16.23 o 
   8   5   1       28.33       35.14      5.59 o 
   9   5   1       37.13       48.72      4.84 o 
  10   5   1      187.33      206.48      7.20 o 
  11   5   1       30.94       42.59      6.37 o 
  12   5   1      159.00      145.24      7.91 o 
  13   5   1      119.14      132.00      5.46 o 
  14   5   1       22.40       15.93      4.89 o 
  15   5   1       46.15       46.94      5.93 o 
  16   5   1       15.94       14.73      4.51 o 
  17   5   1       60.37       52.61      7.36 o 
  18   5   1      333.04      297.74     13.52 o 
  19   5   1        8.94       16.37      6.40 o 
  20   5   1       65.77       64.09      8.02 o 
  21   5   1       12.68       11.37      8.63 o 
  22   5   1       13.05        0.49      6.02 o 
  23   5   1       62.17       52.74      8.25 o 
  24   5   1       47.80       70.68      9.11 o 
  25   5   1       91.05       94.83     10.03 o 
  26   5   1        1.39       -3.82      6.93 o 
  27   5   1      268.15      306.31     29.15 o 
  28   5   1       12.53       -3.01     16.03 o 
 -25   6   1       23.27       30.93      9.90 o 
 -24   6   1       34.15       49.96     23.71 o 
 -23   6   1        0.87       -2.59      7.54 o 
 -22   6   1       22.03       25.70      8.90 o 
 -21   6   1       11.33       18.71     12.41 o 
 -20   6   1       32.16       20.73      8.45 o 
 -19   6   1       58.83       48.18      9.40 o 
 -18   6   1        9.60        8.50      7.66 o 
 -17   6   1       60.96       61.85     10.25 o 
 -16   6   1      123.38      128.11     12.36 o 
 -15   6   1      323.09      340.49     18.08 o 
 -14   6   1       12.01       10.02      6.33 o 
 -13   6   1      136.29      124.06      9.70 o 
 -12   6   1        6.79        9.85      9.37 o 
 -11   6   1        1.44       -4.97      4.97 o 
 -10   6   1      250.94      260.85     12.71 o 
  -9   6   1       33.62       40.58      7.26 o 
  -8   6   1      102.24      105.15     11.04 o 
  -7   6   1        2.24        2.06      5.33 o 
  -6   6   1      211.15      185.39     10.99 o 
  -5   6   1       41.60       52.13      5.86 o 
  -4   6   1      167.70      152.64      8.30 o 
  -3   6   1        4.09       -1.64      4.25 o 
  -2   6   1       30.33       34.74      5.52 o 
  -1   6   1       26.87       17.22      4.74 o 
   0   6   1       43.09       23.77      5.51 o 
   1   6   1      126.32      141.46      8.02 o 
   2   6   1        0.56       -2.68      4.13 o 
   3   6   1      162.74      178.94      9.01 o 
   4   6   1       94.84       59.40      6.35 o 
   5   6   1      189.90      182.03      8.99 o 
   6   6   1        4.88        5.19      5.85 o 
   7   6   1      923.97      966.56     24.97 o 
   8   6   1      472.86      462.86     16.72 o 
   9   6   1      503.49      444.13     16.44 o 
  10   6   1       53.14       38.55      7.45 o 
  11   6   1        0.25       -1.62      5.44 o 
  12   6   1       27.77       20.63      6.64 o 
  13   6   1       33.72       28.20      7.12 o 
  14   6   1      143.71      150.64     10.52 o 
  15   6   1       25.40       26.09      7.55 o 
  16   6   1      103.16       77.55     10.78 o 
  17   6   1        6.29        1.12      7.45 o 
  18   6   1       23.90       18.56      8.34 o 
  19   6   1       21.90       11.39      8.14 o 
  20   6   1       55.16       45.53     10.23 o 
  21   6   1       17.30       31.92      9.21 o 
  22   6   1       48.29       63.04     10.94 o 
  23   6   1       31.64       42.52     17.70 o 
  24   6   1       19.42       31.86     10.38 o 
  25   6   1       50.03       71.94     19.80 o 
 -22   7   1        4.91       -0.38      8.54 o 
 -21   7   1       12.87        9.99      9.84 o 
 -20   7   1       16.92       14.10      9.51 o 
 -19   7   1        9.14        4.54      8.73 o 
 -18   7   1        0.53        3.03     10.35 o 
 -17   7   1      133.59      132.48     14.02 o 
 -16   7   1       84.57       56.80     18.51 o 
 -15   7   1       87.82       80.88     11.97 o 
 -14   7   1        3.00       10.82      8.80 o 
 -13   7   1       52.71       43.63      8.29 o 
 -12   7   1        3.21        2.08     10.94 o 
 -11   7   1        0.26        0.41      6.55 o 
 -10   7   1       22.13       33.71      7.93 o 
  -9   7   1       33.76       20.37      7.28 o 
  -8   7   1        1.06       -2.08      6.13 o 
  -7   7   1       23.81       23.62      7.34 o 
  -6   7   1        0.07        4.59      6.49 o 
  -5   7   1       26.67       24.26      7.23 o 
  -4   7   1        7.38       15.46      6.85 o 
  -3   7   1       73.56       81.39     17.38 o 
  -2   7   1       11.82       12.53      7.03 o 
  -1   7   1      125.20      108.91     10.16 o 
   0   7   1       10.53        9.76      5.46 o 
   1   7   1        2.85        2.29      7.06 o 
   2   7   1      179.89      175.92     11.78 o 
   3   7   1      118.27      125.24     10.65 o 
   4   7   1       55.38       45.81      8.33 o 
   5   7   1      261.23      232.67     13.22 o 
   6   7   1        7.60       11.62      7.50 o 
   7   7   1       38.53       33.31      7.82 o 
   8   7   1       17.64       27.99      7.79 o 
   9   7   1       41.07       46.17      8.61 o 
  10   7   1       88.27       78.94      9.88 o 
  11   7   1        0.00       -1.03      7.27 o 
  12   7   1      236.31      262.55     14.66 o 
  13   7   1       34.55       38.86      8.52 o 
  14   7   1      131.55      139.83     14.26 o 
  15   7   1        2.78        6.45      8.88 o 
  16   7   1      139.17      161.57     15.22 o 
  17   7   1        1.65       -4.08      8.03 o 
  18   7   1        0.13       -8.00      8.00 o 
  19   7   1      103.11      126.02     15.89 o 
  20   7   1       19.45       29.67     10.63 o 
  21   7   1       17.73       20.22     10.32 o 
 -17   8   1       46.98       60.20     25.38 o 
 -16   8   1       16.36       22.90     11.47 o 
 -15   8   1        9.23       -1.82      9.51 o 
 -14   8   1        0.25        5.95     10.32 o 
 -13   8   1        0.12        3.75      9.77 o 
 -12   8   1        2.63        1.88      9.73 o 
 -11   8   1       41.91       42.21      9.59 o 
 -10   8   1       78.57       85.58     12.82 o 
  -9   8   1       13.23        2.57     15.55 o 
  -8   8   1        7.31        6.38      7.79 o 
  -7   8   1        3.15        2.72     12.61 o 
  -6   8   1        1.90       12.96      8.23 o 
  -5   8   1        0.41       -7.09      9.05 o 
  -4   8   1        0.33       -8.74      8.74 o 
  -3   8   1       18.40       20.97     18.89 o 
  -2   8   1        1.91       -2.17      9.08 o 
  -1   8   1       15.30       13.23      9.75 o 
   0   8   1       20.22       25.20     10.66 o 
   1   8   1        0.21       -4.00      8.65 o 
   2   8   1       91.68       73.86     12.74 o 
   3   8   1       27.36       26.85     10.64 o 
   4   8   1       26.66       46.39     15.36 o 
   5   8   1       67.27       56.52     12.52 o 
   6   8   1       69.26       70.62     13.08 o 
   7   8   1        1.31        1.75      7.42 o 
   8   8   1      152.26      151.85     21.93 o 
   9   8   1       14.55       22.06      8.67 o 
  10   8   1       36.79       53.78     17.60 o 
  11   8   1      409.76      376.79     20.69 o 
  12   8   1      131.94      121.17     15.18 o 
  13   8   1        3.52        8.41     10.34 o 
  14   8   1        9.48        2.95     10.20 o 
  15   8   1       37.64       41.26     12.12 o 
  16   8   1       35.86       33.63     12.08 o 
  17   8   1        7.25       -1.91     13.46 o 
  -8   9   1       23.29        3.74     21.57 o 
  -7   9   1       19.69       18.64     14.60 o 
  -6   9   1        3.59       19.61     12.04 o 
  -5   9   1       59.06       43.92     15.94 o 
  -4   9   1       32.82       35.79     12.57 o 
  -3   9   1       31.60       26.91     12.15 o 
  -2   9   1        6.14        0.61     10.90 o 
  -1   9   1      107.04       78.23     14.80 o 
   0   9   1       39.46       33.04     12.52 o 
   1   9   1      122.69      121.67     16.94 o 
   2   9   1       36.23       31.93     12.11 o 
   3   9   1       34.23       53.00     13.85 o 
   4   9   1       31.38        8.21     10.76 o 
   5   9   1        9.79       15.94     11.94 o 
   6   9   1       22.23       47.03     15.46 o 
   7   9   1        0.08       -9.47      9.47 o 
   8   9   1       17.09       27.49     27.96 o 
 -33   0   2        2.77        9.26      9.54 o 
 -32   0   2       23.85       36.45     10.59 o 
 -31   0   2       57.94       69.76     11.64 o 
 -30   0   2        9.93        8.21      8.59 o 
 -29   0   2      288.49      287.48     17.94 o 
 -28   0   2       40.11       40.27      8.78 o 
 -27   0   2      317.76      372.41     16.16 o 
 -26   0   2       51.31       44.07      7.02 o 
 -25   0   2      246.16      273.59     19.57 o 
 -24   0   2     1545.79     1643.04     47.58 o 
 -23   0   2      179.81      288.33     15.65 o 
 -22   0   2     7649.79     7414.74    113.73 o 
 -21   0   2        0.62        7.78      5.79 o 
 -20   0   2      471.60      487.21     11.94 o 
 -19   0   2       88.97      101.83      5.44 o 
 -18   0   2      645.84      732.00     15.75 o 
 -17   0   2     1386.95     1411.59     24.75 o 
 -16   0   2     5192.35     5521.59     72.47 o 
 -15   0   2      192.53      149.94      4.13 o 
 -14   0   2       14.22       42.47      2.24 o 
 -13   0   2        3.08        4.29      1.74 o 
 -12   0   2     1759.63     1532.43     23.43 o 
 -11   0   2    12185.56    12843.71    163.47 o 
 -10   0   2       98.69       43.54      2.83 o 
  -9   0   2     1414.88     1368.99     22.96 o 
  -8   0   2     6947.05     7002.44    103.20 o 
  -7   0   2      123.09      116.48      4.38 o 
  -6   0   2      843.91      747.70     13.01 o 
  -5   0   2        5.66        8.61      0.79 o 
  -4   0   2      752.40      664.38     10.01 o 
  -3   0   2     3611.79     3587.29     42.11 o 
  -2   0   2    31605.98    29189.24    335.26 o 
  -1   0   2     2101.61     1805.22     72.74 o 
   0   0   2     1929.32     1761.76     48.92 o 
   1   0   2       41.27       14.56      2.18 o 
   2   0   2     2961.53     2645.02     28.58 o 
   3   0   2     3234.55     3263.27     34.88 o 
   4   0   2    22940.24    22964.21    218.38 o 
   5   0   2        7.68       -2.82      2.82 o 
   6   0   2    18241.06    18337.39    205.83 o 
   7   0   2      689.55      765.23     14.46 o 
   8   0   2        0.62       21.57      1.44 o 
   9   0   2      513.00      578.24      7.49 o 
  10   0   2      110.26      159.69      3.32 o 
  11   0   2     7444.02     7529.27     79.46 o 
  12   0   2     4804.04     5506.70    128.36 o 
  13   0   2      208.59      281.83     25.30 o 
  14   0   2       12.67       35.79      4.70 o 
  15   0   2        2.06       -0.99      2.55 o 
  16   0   2     1272.49     1317.39     24.88 o 
  17   0   2        0.38       10.03      4.07 o 
  18   0   2     1310.81     1341.68     25.99 o 
  19   0   2      430.93      468.32     27.09 o 
  20   0   2     4258.37     4196.50     72.40 o 
  21   0   2     1493.36     1609.82     71.99 o 
  22   0   2      558.20      666.21     43.68 o 
  23   0   2      943.95     1063.01     30.06 o 
  24   0   2       74.46       92.38     16.03 o 
  25   0   2      113.20      102.37     14.36 o 
  26   0   2      711.19      696.89     29.17 o 
  27   0   2      127.21      120.76     11.12 o 
  28   0   2      142.37      197.70     13.94 o 
  29   0   2       57.00       54.69     16.13 o 
  30   0   2       47.63       36.36     15.22 o 
  31   0   2       67.25      112.76     32.83 o 
  32   0   2      215.57      252.93     17.10 o 
  33   0   2       92.41      146.19     14.25 o 
 -33   1   2       55.23       64.55      8.25 o 
 -32   1   2       33.54       60.12     12.60 o 
 -31   1   2      165.32      166.46     10.59 o 
 -30   1   2       61.66       63.15      7.38 o 
 -29   1   2       22.45       30.16      6.05 o 
 -28   1   2       21.61       21.68      7.83 o 
 -27   1   2        6.25        8.63      4.26 o 
 -26   1   2      376.63      372.81     11.00 o 
 -25   1   2        2.56        8.40      3.64 o 
 -24   1   2      176.67      184.04      7.38 o 
 -23   1   2      904.17      967.37     15.71 o 
 -22   1   2      558.74      617.01     11.17 o 
 -21   1   2     2493.69     2591.77     35.07 o 
 -20   1   2     2539.07     2557.14     41.95 o 
 -19   1   2       96.12       96.05      5.57 o 
 -18   1   2      357.53      379.51      9.91 o 
 -17   1   2      325.45      312.62      8.66 o 
 -16   1   2       70.76       69.24      4.72 o 
 -15   1   2      143.38      157.64      9.49 o 
 -14   1   2      795.49      801.46     12.36 o 
 -13   1   2       15.52       24.60      2.50 o 
 -12   1   2       73.79       73.54      3.29 o 
 -11   1   2     1769.60     1837.59     19.92 o 
 -10   1   2    14058.64    14545.47    129.94 o 
  -9   1   2     1694.27     1771.84     16.72 o 
  -8   1   2      906.63      979.15     11.44 o 
  -7   1   2       14.66       16.36      1.81 o 
  -6   1   2    13041.41    12827.60    132.13 o 
  -5   1   2     1334.76     1263.79     13.67 o 
  -4   1   2    34293.57    31707.16    306.58 o 
  -3   1   2     4473.17     4462.69     38.80 o 
  -2   1   2     3388.72     3099.10     28.97 o 
  -1   1   2      456.35      449.69      5.04 o 
   0   1   2     2356.17     2268.04     20.66 o 
   1   1   2      124.31      125.84      2.37 o 
   2   1   2     5597.11     5491.55     42.77 o 
   3   1   2     1188.56     1075.46      8.77 o 
   4   1   2    19566.36    19362.49    183.86 o 
   5   1   2      915.57      875.40      8.12 o 
   6   1   2       26.30       33.17      1.47 o 
   7   1   2      132.75      130.42      2.13 o 
   8   1   2      263.16      303.85      3.39 o 
   9   1   2     3362.94     3445.70     31.55 o 
  10   1   2     6666.67     6845.58     53.43 o 
  11   1   2       10.22        8.86      1.41 o 
  12   1   2     3831.17     4327.00     40.91 o 
  13   1   2     1054.88     1108.19     11.28 o 
  14   1   2      233.33      306.93      4.75 o 
  15   1   2       38.69       47.34      3.54 o 
  16   1   2       78.03       77.23      2.72 o 
  17   1   2      204.12      207.39      4.63 o 
  18   1   2      146.01      152.56      7.41 o 
  19   1   2       98.68       98.45      4.50 o 
  20   1   2      164.25      172.83      6.74 o 
  21   1   2       12.07       10.02      4.10 o 
  22   1   2      180.90      164.81      8.03 o 
  23   1   2      698.68      676.67     15.96 o 
  24   1   2        0.35        7.79      4.16 o 
  25   1   2        3.40        4.29      4.74 o 
  26   1   2       64.16       73.95      6.52 o 
  27   1   2       64.90       72.49      7.02 o 
  28   1   2       33.57       31.52      5.91 o 
  29   1   2       10.20        7.16      4.97 o 
  30   1   2      129.68      153.55      9.52 o 
  31   1   2       23.28       21.41      6.04 o 
  32   1   2      157.80      195.98     10.88 o 
 -32   2   2        2.34        1.72     10.69 o 
 -31   2   2       10.60        4.80      5.75 o 
 -30   2   2       15.62       27.58      6.35 o 
 -29   2   2       23.27       31.17      6.07 o 
 -28   2   2      163.21      155.35      9.24 o 
 -27   2   2        5.99        9.81      4.69 o 
 -26   2   2        4.57        3.27      5.73 o 
 -25   2   2       52.67       62.72      5.31 o 
 -24   2   2      664.01      620.91     52.46 o 
 -23   2   2       21.30       21.38      5.97 o 
 -22   2   2      465.16      439.79     16.31 o 
 -21   2   2       57.17       71.30     11.59 o 
 -20   2   2     3138.09     2952.29     52.05 o 
 -19   2   2      549.43      561.05     13.76 o 
 -18   2   2        9.38       10.68      3.01 o 
 -17   2   2      294.81      291.37      7.00 o 
 -16   2   2       13.09       16.51      2.62 o 
 -15   2   2      272.19      253.83      5.41 o 
 -14   2   2       95.09       63.42      3.36 o 
 -13   2   2      230.87      300.29      7.36 o 
 -12   2   2     2371.12     2460.07     31.61 o 
 -11   2   2      315.66      349.21      9.59 o 
 -10   2   2      917.79      856.18      9.89 o 
  -9   2   2     1517.30     1583.79     17.37 o 
  -8   2   2       25.59       11.53      1.39 o 
  -7   2   2     1030.43      959.41     10.70 o 
  -6   2   2       32.30       28.97      1.54 o 
  -5   2   2     4647.50     4766.22     37.72 o 
  -4   2   2     7959.52     8538.65     69.52 o 
  -3   2   2        2.35        1.59      1.17 o 
  -2   2   2     8965.00     9102.11     74.08 o 
  -1   2   2     2869.91     2964.35     25.49 o 
   0   2   2    24828.71    25465.95    203.32 o 
   1   2   2      288.44      295.03      5.17 o 
   2   2   2    45958.41    46795.55    355.33 o 
   3   2   2     1653.55     1828.52     15.82 o 
   4   2   2      358.05      360.62      4.67 o 
   5   2   2       30.94       18.61      1.39 o 
   6   2   2      465.77      563.73      6.78 o 
   7   2   2     1981.71     2088.29     17.04 o 
   8   2   2     2315.46     2745.90     21.93 o 
   9   2   2       88.76       90.47      3.01 o 
  10   2   2       68.37       64.21      2.33 o 
  11   2   2      208.67      191.68      5.72 o 
  12   2   2      681.24      735.66      9.57 o 
  13   2   2      269.17      285.03      5.16 o 
  14   2   2      955.36     1023.80     11.77 o 
  15   2   2        0.20       -1.40      1.40 o 
  16   2   2       41.06       56.54      4.08 o 
  17   2   2       93.81       87.80      3.29 o 
  18   2   2     2458.21     2391.02     25.39 o 
  19   2   2      216.33      209.18      7.80 o 
  20   2   2      143.81      139.63      6.06 o 
  21   2   2       93.40       82.78      6.16 o 
  22   2   2     2237.11     2095.62     34.62 o 
  23   2   2       21.39       27.88      8.79 o 
  24   2   2      623.40      600.14     15.44 o 
  25   2   2       10.46       12.24      4.70 o 
  26   2   2       40.57       44.26      6.06 o 
  27   2   2        2.43        0.10      4.49 o 
  28   2   2        3.70        5.93      4.71 o 
  29   2   2        9.17       11.83      6.44 o 
  30   2   2       23.78       34.74      6.51 o 
  31   2   2       12.05        6.83      5.66 o 
  32   2   2        4.65        9.82      6.21 o 
 -31   3   2        9.16        2.10     11.26 o 
 -30   3   2       33.77       34.55     13.74 o 
 -29   3   2        0.98       -1.75      4.80 o 
 -28   3   2       19.59       11.64      5.37 o 
 -27   3   2       14.17       12.20      5.24 o 
 -26   3   2      259.92      265.08     11.53 o 
 -25   3   2       92.93       95.73      7.37 o 
 -24   3   2      107.20      117.76     19.37 o 
 -23   3   2        0.80        3.97      4.33 o 
 -22   3   2      273.68      253.95     10.39 o 
 -21   3   2      558.44      555.41     12.40 o 
 -20   3   2        0.25       -0.54      2.87 o 
 -19   3   2      265.55      244.02      7.25 o 
 -18   3   2      489.35      496.95      8.45 o 
 -17   3   2      322.14      308.71      7.75 o 
 -16   3   2     2202.03     2267.30     25.23 o 
 -15   3   2       20.61       23.40      2.14 o 
 -14   3   2      681.94      691.97      9.68 o 
 -13   3   2      109.40      125.73      3.85 o 
 -12   3   2     1272.57     1404.87     20.31 o 
 -11   3   2      143.73      140.96      4.28 o 
 -10   3   2        0.18       -1.65      1.65 o 
  -9   3   2        3.56       11.39      1.90 o 
  -8   3   2      782.61      851.03     13.68 o 
  -7   3   2       44.49       48.21      2.53 o 
  -6   3   2     3631.98     3516.00     34.36 o 
  -5   3   2       44.92       60.67      3.20 o 
  -4   3   2      462.22      517.49     12.93 o 
  -3   3   2        0.46       -1.10      1.83 o 
  -2   3   2     1251.80     1315.31     13.68 o 
  -1   3   2     1604.04     1636.16     17.50 o 
   0   3   2     1688.33     1699.56     18.13 o 
   1   3   2      169.08      178.77      4.98 o 
   2   3   2     3542.87     3652.54     34.89 o 
   3   3   2     1736.61     1766.50     18.69 o 
   4   3   2     5381.76     5455.85     51.24 o 
   5   3   2      641.07      658.76      9.05 o 
   6   3   2     7324.14     7601.14     77.30 o 
   7   3   2      352.63      343.66      6.97 o 
   8   3   2     1498.07     1546.68     18.01 o 
   9   3   2     1355.02     1433.81     16.95 o 
  10   3   2      346.02      453.17      7.25 o 
  11   3   2       14.57       19.35      3.06 o 
  12   3   2     1362.93     1491.52     17.02 o 
  13   3   2      285.69      296.88      6.42 o 
  14   3   2     2475.64     2465.38     27.64 o 
  15   3   2       33.10       29.51      2.94 o 
  16   3   2     2218.71     2162.95     28.07 o 
  17   3   2      275.49      254.71      6.51 o 
  18   3   2       22.85       24.23      3.11 o 
  19   3   2      289.61      258.03      8.39 o 
  20   3   2       91.12       78.03      7.48 o 
  21   3   2        7.26       10.00      4.36 o 
  22   3   2        8.63        7.14      4.54 o 
  23   3   2      436.29      439.66     13.15 o 
  24   3   2       54.06       49.70      6.09 o 
  25   3   2       28.64       27.66      5.63 o 
  26   3   2       93.07      100.04      7.63 o 
  27   3   2        3.27        0.63      5.39 o 
  28   3   2      186.91      178.27      9.71 o 
  29   3   2        5.26       -2.33      6.54 o 
  30   3   2       21.44       18.28      7.30 o 
  31   3   2       16.23        2.33      7.12 o 
 -30   4   2      120.04       97.06     18.71 o 
 -29   4   2       56.64       48.54      7.81 o 
 -28   4   2       39.11       47.00      7.64 o 
 -27   4   2      141.22      131.44     10.07 o 
 -26   4   2       46.70       44.89      7.35 o 
 -25   4   2      152.76      161.06     14.41 o 
 -24   4   2       13.72       26.57      6.42 o 
 -23   4   2       10.17       11.73      5.93 o 
 -22   4   2      395.07      398.00     15.50 o 
 -21   4   2        4.85        6.75      9.40 o 
 -20   4   2      267.81      257.87     14.60 o 
 -19   4   2      243.74      238.93     12.22 o 
 -18   4   2     3107.84     2992.99     63.09 o 
 -17   4   2      206.38      188.24      9.14 o 
 -16   4   2      198.97      183.24      7.38 o 
 -15   4   2      285.32      294.28      8.96 o 
 -14   4   2      247.47      207.50      7.68 o 
 -13   4   2      342.10      363.45      9.97 o 
 -12   4   2      394.47      380.06      9.01 o 
 -11   4   2       66.61       65.15      4.75 o 
 -10   4   2      198.32      193.99      7.49 o 
  -9   4   2      644.69      718.16     18.99 o 
  -8   4   2       98.31      109.18      4.64 o 
  -7   4   2       37.90       42.14      3.53 o 
  -6   4   2      997.73      906.87     23.26 o 
  -5   4   2     1543.57     1519.98     22.34 o 
  -4   4   2        7.75        0.46      2.72 o 
  -3   4   2       41.06       40.16      3.45 o 
  -2   4   2      508.05      524.59      9.78 o 
  -1   4   2       37.38       48.80      3.54 o 
   0   4   2      627.62      552.22     10.78 o 
   1   4   2      176.48      165.28      5.17 o 
   2   4   2     1154.82     1182.47     16.19 o 
   3   4   2      144.81      155.82      5.03 o 
   4   4   2     9194.88     9486.89     93.61 o 
   5   4   2       35.52       39.23      3.15 o 
   6   4   2     5138.70     5445.19     60.69 o 
   7   4   2     2080.63     2026.52     23.31 o 
   8   4   2       57.62       51.66      3.40 o 
   9   4   2       86.31       75.42      4.88 o 
  10   4   2     1229.42     1271.78     16.12 o 
  11   4   2       51.90       68.50      3.25 o 
  12   4   2       19.09       25.40      3.07 o 
  13   4   2      135.59      139.10      5.01 o 
  14   4   2       13.13       15.09      3.02 o 
  15   4   2       49.02       51.19      4.05 o 
  16   4   2       27.65       39.37      4.29 o 
  17   4   2       22.21       27.06      4.05 o 
  18   4   2       24.38       23.84      5.94 o 
  19   4   2      327.35      316.05     17.33 o 
  20   4   2      132.56      141.06      7.74 o 
  21   4   2        0.34        0.56      4.19 o 
  22   4   2        4.46        2.88      4.53 o 
  23   4   2        4.08       -3.27      4.45 o 
  24   4   2      156.69      175.83     11.17 o 
  25   4   2        4.00        4.21      6.06 o 
  26   4   2      412.23      429.99     21.08 o 
  27   4   2       51.90       70.78      9.02 o 
  28   4   2      251.69      268.51     14.36 o 
  29   4   2        3.75        7.73      8.82 o 
 -28   5   2        0.60       -6.46      6.46 o 
 -27   5   2       62.12       56.39      9.33 o 
 -26   5   2       37.10       28.96      8.09 o 
 -25   5   2       39.73       39.04      8.20 o 
 -24   5   2        2.78       -4.94      6.25 o 
 -23   5   2       36.19       38.81      8.05 o 
 -22   5   2        1.48       -4.87      5.90 o 
 -21   5   2       12.96        4.62      6.39 o 
 -20   5   2        3.60        2.28      6.37 o 
 -19   5   2      107.48      100.58     14.46 o 
 -18   5   2        3.38       -0.31      8.92 o 
 -17   5   2       37.47       35.32      7.87 o 
 -16   5   2      180.41      164.58     14.41 o 
 -15   5   2       61.88       63.61      7.13 o 
 -14   5   2     2322.45     2241.89     42.66 o 
 -13   5   2       40.63       54.89      6.88 o 
 -12   5   2      744.50      668.98     18.77 o 
 -11   5   2      155.72      150.89      9.15 o 
 -10   5   2        4.07        6.27      4.97 o 
  -9   5   2      182.26      171.76      8.88 o 
  -8   5   2      355.49      361.67      9.41 o 
  -7   5   2        0.17       -0.79      2.86 o 
  -6   5   2      114.58      105.32      6.63 o 
  -5   5   2      155.66      155.76     10.75 o 
  -4   5   2     1938.10     1856.51     46.58 o 
  -3   5   2       74.40       72.44      5.79 o 
  -2   5   2      704.29      700.72     13.60 o 
  -1   5   2        6.51        2.85      3.01 o 
   0   5   2      178.03      185.16      6.72 o 
   1   5   2        5.57        0.37      3.73 o 
   2   5   2      818.38      853.35     13.31 o 
   3   5   2      555.27      531.27      9.84 o 
   4   5   2      161.64      131.18      4.61 o 
   5   5   2      201.16      189.38      9.19 o 
   6   5   2     3932.44     3927.49     50.79 o 
   7   5   2       88.38       91.79      6.99 o 
   8   5   2       13.96       12.34      4.32 o 
   9   5   2       15.97       15.20      4.18 o 
  10   5   2      205.79      231.48      6.59 o 
  11   5   2       11.47       12.19      2.89 o 
  12   5   2      199.58      204.86      9.72 o 
  13   5   2       25.37       21.30      3.60 o 
  14   5   2      372.28      374.69      9.77 o 
  15   5   2       78.84       91.28      5.11 o 
  16   5   2       48.06       42.04      5.38 o 
  17   5   2       12.57        7.74      6.07 o 
  18   5   2        0.68       -3.88      5.34 o 
  19   5   2       59.37       62.49      7.96 o 
  20   5   2        0.01       -1.75      5.74 o 
  21   5   2       33.35       21.07      7.01 o 
  22   5   2       25.52       25.45      7.03 o 
  23   5   2       42.71       29.67      7.85 o 
  24   5   2      145.69      141.36     11.23 o 
  25   5   2       18.51       22.81      7.67 o 
  26   5   2       64.76       85.25     10.09 o 
  27   5   2      148.38      153.66     12.23 o 
 -25   6   2        0.05        4.44      8.24 o 
 -24   6   2       21.40       26.33      9.45 o 
 -23   6   2        6.46        7.79      7.68 o 
 -22   6   2       12.75        7.77     18.80 o 
 -21   6   2        0.16       -9.50     11.69 o 
 -20   6   2        8.98       25.78      8.71 o 
 -19   6   2      189.94      191.28     14.22 o 
 -18   6   2      137.91      150.04     13.02 o 
 -17   6   2      214.69      201.23     14.55 o 
 -16   6   2      105.76       99.14     11.26 o 
 -15   6   2       26.79       17.80      8.19 o 
 -14   6   2      559.08      627.20     19.89 o 
 -13   6   2       57.99       76.68      8.53 o 
 -12   6   2       34.37       35.30      7.09 o 
 -11   6   2       52.86       42.51      7.33 o 
 -10   6   2      108.56      105.68      9.04 o 
  -9   6   2       56.19       61.46      7.92 o 
  -8   6   2      140.25      155.59     10.22 o 
  -7   6   2      438.34      412.08     15.61 o 
  -6   6   2      246.71      253.02     12.49 o 
  -5   6   2      122.35      114.88      9.27 o 
  -4   6   2       23.80       29.79      5.37 o 
  -3   6   2        7.19        6.75      4.56 o 
  -2   6   2        0.84       -2.89      4.06 o 
  -1   6   2       18.84       17.23      4.84 o 
   0   6   2      106.23      115.52      7.93 o 
   1   6   2      110.69      117.17     10.23 o 
   2   6   2        5.90       -4.89      4.89 o 
   3   6   2       17.40       13.06      4.77 o 
   4   6   2      831.16      786.57     18.54 o 
   5   6   2       70.22       63.08      6.55 o 
   6   6   2     1307.57     1155.09     27.92 o 
   7   6   2       99.70       87.30      9.71 o 
   8   6   2      525.22      461.88     16.90 o 
   9   6   2      727.10      661.63     25.87 o 
  10   6   2      390.90      361.29     15.05 o 
  11   6   2      168.13      176.37      9.45 o 
  12   6   2       31.08       16.44      5.69 o 
  13   6   2        0.19        2.62      5.03 o 
  14   6   2        7.35       10.68      5.44 o 
  15   6   2       52.54       42.34      6.72 o 
  16   6   2       17.42       18.02      7.91 o 
  17   6   2        0.31       -6.00      7.85 o 
  18   6   2       26.77       22.08      7.26 o 
  19   6   2        5.94        4.03      6.68 o 
  20   6   2       24.72        6.21      9.51 o 
  21   6   2       42.42       52.27      9.02 o 
  22   6   2       45.62       32.45      8.31 o 
  23   6   2       22.95       29.25      8.58 o 
  24   6   2       11.25       19.11      9.24 o 
  25   6   2        1.52        0.25     13.07 o 
 -22   7   2        1.66        5.86      8.80 o 
 -21   7   2        9.34       -0.46      8.86 o 
 -20   7   2       84.69       88.93     19.33 o 
 -19   7   2       26.09       12.85     16.56 o 
 -18   7   2       19.74       34.65     10.26 o 
 -17   7   2       79.54       64.03     14.65 o 
 -16   7   2        3.44        5.99      8.75 o 
 -15   7   2        0.50        3.80      8.22 o 
 -14   7   2        1.84       14.22     15.13 o 
 -13   7   2        4.78        0.33      8.07 o 
 -12   7   2       41.35       49.49      8.47 o 
 -11   7   2        6.87       -3.11      6.60 o 
 -10   7   2        1.31       10.34      6.56 o 
  -9   7   2        0.39        2.43      6.35 o 
  -8   7   2       75.62       62.46      8.73 o 
  -7   7   2       18.42        7.54      7.58 o 
  -6   7   2      468.52      432.57     17.44 o 
  -5   7   2       19.82       19.06      7.04 o 
  -4   7   2      148.75      137.07     12.25 o 
  -3   7   2        2.71       -0.75      6.79 o 
  -2   7   2      180.42      144.96     11.15 o 
  -1   7   2       16.09       28.25      7.25 o 
   0   7   2       62.57       59.60      8.61 o 
   1   7   2        6.48        3.07      5.11 o 
   2   7   2       88.79       75.53     11.55 o 
   3   7   2        3.24        6.49      6.29 o 
   4   7   2      267.63      298.11     14.67 o 
   5   7   2        0.05        8.28      6.66 o 
   6   7   2      295.38      333.60     15.59 o 
   7   7   2       10.77        7.65      6.55 o 
   8   7   2        6.60        9.16      6.71 o 
   9   7   2       23.90       20.36      7.46 o 
  10   7   2        0.46       -0.69      6.49 o 
  11   7   2        4.22        0.70      6.75 o 
  12   7   2       16.94       20.47      7.83 o 
  13   7   2       65.18       68.45     11.65 o 
  14   7   2      276.11      280.52     18.41 o 
  15   7   2        0.18       -2.96      8.16 o 
  16   7   2      130.29      121.37     21.38 o 
  17   7   2        2.19       -3.34      8.77 o 
  18   7   2        0.46       -3.07      8.80 o 
  19   7   2       12.80        8.92      9.42 o 
  20   7   2       32.93       30.54     15.46 o 
  21   7   2        0.04       -8.14      8.14 o 
 -17   8   2        1.37       -4.77      9.49 o 
 -16   8   2       11.63        9.72     10.31 o 
 -15   8   2       14.04        9.68     10.59 o 
 -14   8   2       20.33       23.91     12.02 o 
 -13   8   2        8.75       19.27     10.51 o 
 -12   8   2       90.41       94.26     13.66 o 
 -11   8   2        7.77       16.93      9.81 o 
 -10   8   2        3.28       -1.03      7.58 o 
  -9   8   2        9.96        6.04      7.49 o 
  -8   8   2       66.44       63.94     10.09 o 
  -7   8   2        2.44        1.84      7.34 o 
  -6   8   2       45.13       41.52      9.19 o 
  -5   8   2        8.00       17.04     10.42 o 
  -4   8   2      103.07       92.51     13.73 o 
  -3   8   2       11.51       17.65     10.01 o 
  -2   8   2        0.00       -7.93      7.93 o 
  -1   8   2        4.14       -2.65      8.94 o 
   0   8   2       11.26       18.75     12.41 o 
   1   8   2       45.91       83.39     12.78 o 
   2   8   2        0.41       -6.39      8.33 o 
   3   8   2       22.30       17.33      9.96 o 
   4   8   2       13.87       14.69     10.64 o 
   5   8   2       17.01       21.37     10.32 o 
   6   8   2        2.06        4.10      9.53 o 
   7   8   2       12.74       12.43      9.86 o 
   8   8   2      135.89      106.96     11.90 o 
   9   8   2       11.86       28.14      9.35 o 
  10   8   2      196.57      199.54     14.54 o 
  11   8   2       57.20       62.78     10.90 o 
  12   8   2        4.64       11.17     10.39 o 
  13   8   2       32.87       36.55     11.83 o 
  14   8   2        3.41       23.71     17.42 o 
  15   8   2       13.06       24.13     10.96 o 
  16   8   2       62.87       61.44     13.89 o 
  -8   9   2       56.66       54.05     13.58 o 
  -7   9   2       82.82       70.63     22.04 o 
  -6   9   2        2.93       11.30     10.76 o 
  -5   9   2        1.40       -9.62      9.62 o 
  -4   9   2       96.84      116.71     20.80 o 
  -3   9   2        4.01        3.07     11.25 o 
  -2   9   2        2.54       -4.95     10.62 o 
  -1   9   2       16.88       32.11     12.63 o 
   0   9   2        0.21       -9.68      9.84 o 
   1   9   2       26.04       14.36     11.40 o 
   2   9   2       72.55       72.57     15.07 o 
   3   9   2        0.67        3.05     11.12 o 
   4   9   2        3.02        8.58     10.73 o 
   5   9   2        7.53       14.57     11.33 o 
   6   9   2        1.26        0.09     12.50 o 
   7   9   2        3.46       -3.41     10.62 o 
   8   9   2        7.31       20.77     12.02 o 
 -33   1   3       73.57       75.69      8.33 o 
 -32   1   3       45.31       51.18      7.18 o 
 -31   1   3       11.23        9.05      5.68 o 
 -30   1   3      191.24      199.61     28.20 o 
 -29   1   3        9.82       15.41      5.32 o 
 -28   1   3       61.86       73.15      7.25 o 
 -27   1   3       79.46       74.41      6.34 o 
 -26   1   3       26.54       28.16      4.85 o 
 -25   1   3       69.82       75.28      5.76 o 
 -24   1   3      221.65      194.57     14.89 o 
 -23   1   3        5.36       11.92      6.20 o 
 -22   1   3        6.68       -1.72      6.01 o 
 -21   1   3      128.56      162.94      9.20 o 
 -20   1   3     1035.63     1073.08     40.64 o 
 -19   1   3     1266.30     1287.62     29.42 o 
 -18   1   3     1322.76     1404.02     43.04 o 
 -17   1   3       84.55      110.01      5.54 o 
 -16   1   3      149.19      130.49      5.82 o 
 -15   1   3      485.56      479.55     11.19 o 
 -14   1   3      111.03      129.58      5.66 o 
 -13   1   3      465.23      479.21     10.84 o 
 -12   1   3      400.20      433.34     16.20 o 
 -11   1   3     8167.14     8615.05     99.25 o 
 -10   1   3      554.16      565.59      7.92 o 
  -9   1   3     5904.26     6099.86     59.66 o 
  -8   1   3     2998.76     3086.09     33.84 o 
  -7   1   3     1739.32     1877.90     21.47 o 
  -6   1   3      967.04      970.58     10.85 o 
  -5   1   3      499.53      582.86     10.24 o 
  -4   1   3     4627.52     4603.10     40.10 o 
  -3   1   3    37432.20    35683.92    320.02 o 
  -2   1   3     6772.70     6562.68     56.47 o 
  -1   1   3        4.30       -1.19      1.19 o 
   0   1   3     1704.15     1584.09     14.20 o 
   1   1   3     1647.53     1616.89     14.52 o 
   2   1   3      221.99      204.92      3.32 o 
   3   1   3       18.41        9.72      1.02 o 
   4   1   3      668.37      589.85      7.10 o 
   5   1   3    20585.06    21689.73    158.03 o 
   6   1   3      314.92      295.28      3.57 o 
   7   1   3      280.51      188.77      3.78 o 
   8   1   3       20.99       28.26      1.30 o 
   9   1   3      134.69      156.97      2.75 o 
  10   1   3      134.14      148.16      2.83 o 
  11   1   3     2205.68     2622.48     21.13 o 
  12   1   3      397.00      431.19      7.70 o 
  13   1   3      687.84      672.65      7.98 o 
  14   1   3      124.07      135.23      3.50 o 
  15   1   3     1563.90     1759.50     17.88 o 
  16   1   3      152.18      175.09      7.01 o 
  17   1   3      250.38      237.62      7.24 o 
  18   1   3       53.32       62.69      3.67 o 
  19   1   3      114.77      108.06      4.51 o 
  20   1   3      279.87      254.01      8.03 o 
  21   1   3     1068.62     1042.29     20.77 o 
  22   1   3      157.02      152.89      7.84 o 
  23   1   3       23.97       20.84      4.93 o 
  24   1   3      121.28      143.53      8.06 o 
  25   1   3      132.01      126.62      7.87 o 
  26   1   3       45.40       51.60      6.47 o 
  27   1   3      300.24      276.68     11.86 o 
  28   1   3        0.56        2.16      4.81 o 
  29   1   3        4.39        3.38      5.16 o 
  30   1   3        4.38        3.70      5.36 o 
  31   1   3        0.10       -3.68      5.42 o 
  32   1   3       31.84       24.62      6.81 o 
 -32   2   3       17.36       19.94     11.26 o 
 -31   2   3      382.62      351.35     25.01 o 
 -30   2   3        0.67       17.46     10.31 o 
 -29   2   3        0.70        5.32      4.44 o 
 -28   2   3      317.99      352.39     23.38 o 
 -27   2   3       19.37       27.20     10.31 o 
 -26   2   3       23.44       29.77     10.02 o 
 -25   2   3       29.84       17.75      9.83 o 
 -24   2   3      727.73      725.23     32.56 o 
 -23   2   3       13.64        8.49      8.59 o 
 -22   2   3      876.09      862.46     35.04 o 
 -21   2   3     1870.22     1826.02     59.73 o 
 -20   2   3      129.08      109.37     12.41 o 
 -19   2   3      712.56      735.61     21.80 o 
 -18   2   3        1.01       -2.81      4.28 o 
 -17   2   3      198.86      236.48     18.90 o 
 -16   2   3        0.49        3.87      2.47 o 
 -15   2   3      368.10      421.66      9.59 o 
 -14   2   3     1384.31     1444.52     18.37 o 
 -13   2   3     1131.80     1148.03     16.91 o 
 -12   2   3      148.35      132.08      5.45 o 
 -11   2   3     1576.90     1501.14     31.23 o 
 -10   2   3     1983.03     1957.03     21.15 o 
  -9   2   3     2806.77     2966.91     30.62 o 
  -8   2   3     2898.65     3019.57     31.07 o 
  -7   2   3     1709.82     1586.39     16.43 o 
  -6   2   3       42.97       47.11      2.14 o 
  -5   2   3      248.35      278.45      4.16 o 
  -4   2   3     2633.87     2700.67     26.38 o 
  -3   2   3     1396.18     1546.96     15.20 o 
  -2   2   3      440.65      407.22      5.64 o 
  -1   2   3     2137.82     2077.16     19.78 o 
   0   2   3      141.69      109.69      2.81 o 
   1   2   3     2397.67     2547.14     22.45 o 
   2   2   3     2917.79     2838.68     24.84 o 
   3   2   3     4204.58     4349.89     36.79 o 
   4   2   3      599.27      570.38      6.52 o 
   5   2   3     2587.16     2817.36     24.79 o 
   6   2   3      606.26      580.00      7.05 o 
   7   2   3     8185.44     8871.25     76.55 o 
   8   2   3      963.95      991.00     12.26 o 
   9   2   3     3123.56     3362.70     30.80 o 
  10   2   3      598.06      567.62      7.43 o 
  11   2   3      496.08      541.51      8.00 o 
  12   2   3      192.00      206.87      5.15 o 
  13   2   3      190.38      203.15      4.17 o 
  14   2   3     3215.01     3315.80     31.74 o 
  15   2   3      166.08      159.79      5.96 o 
  16   2   3       60.12       82.97      3.57 o 
  17   2   3      814.25      724.29     15.27 o 
  18   2   3      162.75      186.09      5.28 o 
  19   2   3        1.92        4.18      3.20 o 
  20   2   3       43.78       54.74      5.51 o 
  21   2   3      950.72      950.00     19.79 o 
  22   2   3     1249.24     1188.20     23.74 o 
  23   2   3       26.71       37.13      5.67 o 
  24   2   3      111.62      107.92     15.43 o 
  25   2   3      170.05      165.20      8.88 o 
  26   2   3       29.21       27.99      5.69 o 
  27   2   3        0.29       -1.66      4.72 o 
  28   2   3       24.12       22.08      5.87 o 
  29   2   3       38.54       47.80      6.97 o 
  30   2   3        1.70       -5.20      5.20 o 
  31   2   3       25.90       21.81      6.82 o 
  32   2   3       15.64       20.12      8.91 o 
 -31   3   3        0.30       -9.45      9.45 o 
 -30   3   3       29.93       22.52     12.31 o 
 -29   3   3        0.41       18.13     11.36 o 
 -28   3   3       75.92       78.35     14.98 o 
 -27   3   3      125.81      129.03     16.89 o 
 -26   3   3      281.70      268.77     22.43 o 
 -25   3   3       70.70       96.48     14.41 o 
 -24   3   3      231.04      223.91     20.04 o 
 -23   3   3       11.12       39.41     11.36 o 
 -22   3   3       50.58       48.77      4.84 o 
 -21   3   3      107.95       89.84      4.79 o 
 -20   3   3      263.53      285.93      7.92 o 
 -19   3   3     1395.23     1393.57     24.55 o 
 -18   3   3      321.79      300.46      6.91 o 
 -17   3   3      496.45      473.67      7.46 o 
 -16   3   3      176.87      160.10      9.06 o 
 -15   3   3      963.65     1069.03     14.63 o 
 -14   3   3       61.20       56.83      3.04 o 
 -13   3   3     1233.62     1270.38     16.62 o 
 -12   3   3       12.59       12.22      2.04 o 
 -11   3   3       13.39       20.77      3.28 o 
 -10   3   3        2.03        4.38      1.79 o 
  -9   3   3     3659.21     3604.66     37.56 o 
  -8   3   3        4.79        5.96      1.68 o 
  -7   3   3      318.32      288.73      4.79 o 
  -6   3   3      217.79      211.67      5.31 o 
  -5   3   3      182.47      175.60      5.45 o 
  -4   3   3     3040.22     3085.21     32.74 o 
  -3   3   3     4695.00     4667.36     47.47 o 
  -2   3   3      152.07      181.89      4.32 o 
  -1   3   3       27.74       25.34      3.77 o 
   0   3   3      904.14      834.61     10.53 o 
   1   3   3      154.21      143.13      3.90 o 
   2   3   3      364.40      379.75      6.41 o 
   3   3   3     1114.37     1097.79     13.96 o 
   4   3   3     3075.50     3265.39     32.21 o 
   5   3   3     2240.27     2080.34     22.25 o 
   6   3   3      618.88      760.57     10.10 o 
   7   3   3     4690.44     4821.12     49.38 o 
   8   3   3       75.89       78.54      4.33 o 
   9   3   3     3370.79     3598.21     33.38 o 
  10   3   3        0.97        1.38      1.60 o 
  11   3   3       32.01       19.29      2.11 o 
  12   3   3      480.26      507.89      9.55 o 
  13   3   3     1334.69     1394.85     19.19 o 
  14   3   3     1449.57     1514.04     20.65 o 
  15   3   3       25.62       28.97      3.33 o 
  16   3   3        3.32        7.01      2.61 o 
  17   3   3        0.03        0.68      2.50 o 
  18   3   3       91.46       90.79      4.99 o 
  19   3   3      233.57      215.54      7.96 o 
  20   3   3        5.44       -2.87      3.88 o 
  21   3   3       30.69       43.56      5.62 o 
  22   3   3       27.15       32.54      6.60 o 
  23   3   3       46.01       41.28      5.90 o 
  24   3   3        5.28        6.36      5.80 o 
  25   3   3       15.20       22.52      5.56 o 
  26   3   3        4.46        5.16      8.54 o 
  27   3   3        5.27        6.25      5.07 o 
  28   3   3        5.52        0.98      5.37 o 
  29   3   3      233.52      285.84     12.45 o 
  30   3   3      101.47      114.15     12.69 o 
  31   3   3       14.75       30.91     17.08 o 
 -30   4   3      100.33       67.18     16.70 o 
 -29   4   3        0.91       -1.91     11.36 o 
 -28   4   3        5.92       11.83      5.87 o 
 -27   4   3        0.46       -5.92      5.92 o 
 -26   4   3        0.50        1.69      5.48 o 
 -25   4   3        1.89       -4.92      5.13 o 
 -24   4   3       10.47        6.35      5.39 o 
 -23   4   3      139.48      159.50     10.14 o 
 -22   4   3       50.62       46.30      6.82 o 
 -21   4   3      226.49      228.15     11.51 o 
 -20   4   3       14.17       21.99      6.03 o 
 -19   4   3     1714.53     1732.27     40.40 o 
 -18   4   3        9.28       15.31      8.73 o 
 -17   4   3      490.37      504.18     17.31 o 
 -16   4   3     1878.15     1794.77     29.44 o 
 -15   4   3      136.97      143.14      7.34 o 
 -14   4   3      285.74      326.41      9.43 o 
 -13   4   3      185.78      207.60      7.62 o 
 -12   4   3      841.52      844.81     17.91 o 
 -11   4   3      106.48      101.90      5.84 o 
 -10   4   3      205.26      216.12      9.42 o 
  -9   4   3        0.13        7.19      4.65 o 
  -8   4   3       19.04       26.78      4.51 o 
  -7   4   3      356.05      347.06     13.08 o 
  -6   4   3       14.67       15.83      2.66 o 
  -5   4   3      702.43      710.91     15.26 o 
  -4   4   3     1045.24     1012.57     19.72 o 
  -3   4   3     1508.94     1542.49     19.17 o 
  -2   4   3       15.72        9.94      1.85 o 
  -1   4   3       85.08      128.08      4.45 o 
   0   4   3      486.93      465.80      8.84 o 
   1   4   3     5085.41     5245.12     58.33 o 
   2   4   3      622.09      615.32     10.78 o 
   3   4   3     7809.05     7612.04     82.53 o 
   4   4   3       45.64       45.37      3.14 o 
   5   4   3      860.66      939.07     13.40 o 
   6   4   3      202.56      220.91      6.58 o 
   7   4   3        9.16       23.52      3.12 o 
   8   4   3       39.56       38.90      2.80 o 
   9   4   3      255.38      242.19      7.13 o 
  10   4   3        4.66        4.20      2.15 o 
  11   4   3       49.54       48.76      3.16 o 
  12   4   3       81.80       95.42      3.76 o 
  13   4   3      625.29      618.06     11.61 o 
  14   4   3      289.42      265.61      8.26 o 
  15   4   3      346.88      322.25     13.36 o 
  16   4   3        4.60        6.87      3.40 o 
  17   4   3      197.98      194.48      7.66 o 
  18   4   3      238.94      206.81      8.99 o 
  19   4   3        5.93        6.77      4.47 o 
  20   4   3       23.32       26.33      5.28 o 
  21   4   3      181.79      157.88      9.59 o 
  22   4   3       53.82       55.49      6.23 o 
  23   4   3      817.67      802.39     21.39 o 
  24   4   3       49.38       60.90      6.94 o 
  25   4   3      184.57      163.75     11.41 o 
  26   4   3       15.88        6.98      6.81 o 
  27   4   3       20.38       16.70      7.69 o 
  28   4   3       53.30       60.37      9.01 o 
  29   4   3       22.51       41.06      8.71 o 
 -28   5   3        0.84        0.99      6.73 o 
 -27   5   3        2.15       -5.38      6.59 o 
 -26   5   3      251.31      229.02     14.20 o 
 -25   5   3        1.83        2.53      6.55 o 
 -24   5   3        2.78        3.20      6.40 o 
 -23   5   3       50.67       44.71      8.08 o 
 -22   5   3       26.60       27.62      8.87 o 
 -21   5   3        8.16        9.41      6.18 o 
 -20   5   3      286.92      276.76     14.49 o 
 -19   5   3       58.61       47.54      8.21 o 
 -18   5   3      120.25      113.03     10.34 o 
 -17   5   3       93.34      109.42     10.38 o 
 -16   5   3       59.50       60.98      8.69 o 
 -15   5   3      475.85      504.62     16.07 o 
 -14   5   3        6.26       13.00      6.11 o 
 -13   5   3      275.04      249.81     11.55 o 
 -12   5   3      895.23      866.16     21.62 o 
 -11   5   3       42.67       31.66      5.74 o 
 -10   5   3      784.69      762.12     24.66 o 
  -9   5   3      151.64      131.87     11.38 o 
  -8   5   3      183.56      163.33      6.55 o 
  -7   5   3      189.71      183.89      6.94 o 
  -6   5   3       63.54       80.34      6.07 o 
  -5   5   3       42.13       34.28      4.30 o 
  -4   5   3      124.55      121.22      6.90 o 
  -3   5   3       65.98       87.85      6.19 o 
  -2   5   3       42.31       56.73      5.32 o 
  -1   5   3       31.93       50.23      4.36 o 
   0   5   3       87.95      122.79      7.02 o 
   1   5   3        0.65        8.07      4.15 o 
   2   5   3       50.54       53.48      3.73 o 
   3   5   3       81.74       72.81      4.83 o 
   4   5   3       71.00       70.69      4.91 o 
   5   5   3       93.50      115.98      5.88 o 
   6   5   3        4.49       -2.12      3.20 o 
   7   5   3       44.73       44.69      4.52 o 
   8   5   3       16.08       10.50      2.78 o 
   9   5   3      150.66      180.72      8.41 o 
  10   5   3        2.11        4.39      2.97 o 
  11   5   3       14.91       17.66      3.47 o 
  12   5   3        4.30        6.60      3.17 o 
  13   5   3        0.54        5.92      3.06 o 
  14   5   3      111.14      121.32      5.75 o 
  15   5   3        1.52       -2.49      3.08 o 
  16   5   3       16.68       12.66      4.04 o 
  17   5   3      686.49      599.69     19.16 o 
  18   5   3        4.65        1.07      5.59 o 
  19   5   3       33.60       25.25      6.82 o 
  20   5   3       24.09       20.78      9.76 o 
  21   5   3        1.69       -0.86      7.40 o 
  22   5   3        5.54        6.14      6.77 o 
  23   5   3       32.65       31.77      7.87 o 
  24   5   3      171.64      180.84     12.50 o 
  25   5   3       46.20       56.57      9.41 o 
  26   5   3       13.79       15.13      7.93 o 
  27   5   3       12.34       26.76      8.70 o 
 -25   6   3        1.71       -1.11      8.05 o 
 -24   6   3        1.49       -4.11     12.84 o 
 -23   6   3       28.91       43.62      9.63 o 
 -22   6   3       77.59       85.71     15.79 o 
 -21   6   3       27.32       27.69      8.86 o 
 -20   6   3      243.54      237.89     15.73 o 
 -19   6   3        5.07       -2.65      6.92 o 
 -18   6   3        0.61        1.26      7.02 o 
 -17   6   3      876.91      854.90     28.94 o 
 -16   6   3        0.02       17.19     11.12 o 
 -15   6   3     1039.40     1021.40     32.06 o 
 -14   6   3        0.07        4.26      7.05 o 
 -13   6   3      206.93      200.55     14.61 o 
 -12   6   3       13.53       25.10      6.59 o 
 -11   6   3        0.81        4.86      5.80 o 
 -10   6   3       50.20       33.61      8.29 o 
  -9   6   3       39.28       39.30      7.09 o 
  -8   6   3      107.96      108.41      9.23 o 
  -7   6   3       18.46       19.07      6.57 o 
  -6   6   3       86.48       87.23     10.21 o 
  -5   6   3      374.14      306.01     19.28 o 
  -4   6   3       15.41       25.52      5.28 o 
  -3   6   3      339.24      311.97     11.42 o 
  -2   6   3        0.44       -3.42      4.10 o 
  -1   6   3      128.82      126.47      7.81 o 
   0   6   3       98.39       91.48      7.12 o 
   1   6   3       37.87       52.69      6.09 o 
   2   6   3      360.88      381.87     12.62 o 
   3   6   3       54.37       62.73      6.44 o 
   4   6   3       14.51       30.44      5.70 o 
   5   6   3     2044.93     2020.58     35.14 o 
   6   6   3       18.73       30.43      5.67 o 
   7   6   3     1182.04     1129.98     23.67 o 
   8   6   3        5.50        4.27      6.45 o 
   9   6   3      156.67      162.31      9.09 o 
  10   6   3      461.36      485.03     19.62 o 
  11   6   3       13.11       12.64      6.01 o 
  12   6   3       48.72       80.92      7.60 o 
  13   6   3      382.51      392.72     13.73 o 
  14   6   3      115.81       97.45      7.39 o 
  15   6   3        2.15        0.38      4.88 o 
  16   6   3       79.68       70.28      9.02 o 
  17   6   3      115.27      125.08     10.62 o 
  18   6   3      103.80      108.85     10.55 o 
  19   6   3      117.30      133.20     11.16 o 
  20   6   3       35.59       36.70      8.41 o 
  21   6   3       93.16      106.76     10.86 o 
  22   6   3        2.38        2.79      7.26 o 
  23   6   3        0.28        9.43      7.56 o 
  24   6   3        3.67       12.79      8.24 o 
 -22   7   3        3.17        6.78     11.17 o 
 -21   7   3        0.19        3.87      8.81 o 
 -20   7   3       25.06       29.24     35.88 o 
 -19   7   3      147.02      165.71     19.04 o 
 -18   7   3       63.11       65.85     11.96 o 
 -17   7   3       58.96       54.33     24.48 o 
 -16   7   3       19.13       22.00      9.58 o 
 -15   7   3        3.88       11.73      9.11 o 
 -14   7   3       40.25       29.69      9.97 o 
 -13   7   3      171.78      149.43     14.05 o 
 -12   7   3        0.22       -5.65      6.38 o 
 -11   7   3       70.32       70.60     13.73 o 
 -10   7   3       49.40       31.53      8.54 o 
  -9   7   3       61.02       56.28      8.78 o 
  -8   7   3       24.83       34.55      7.92 o 
  -7   7   3      140.74      124.31     12.92 o 
  -6   7   3       12.64       12.00      6.85 o 
  -5   7   3       59.74       55.60      8.75 o 
  -4   7   3       63.36       69.04      9.01 o 
  -3   7   3      255.37      225.61     15.61 o 
  -2   7   3      160.26      153.38     11.17 o 
  -1   7   3      245.98      246.48     13.60 o 
   0   7   3      438.47      434.87     17.07 o 
   1   7   3       35.68       34.02      6.39 o 
   2   7   3      262.98      237.04     13.11 o 
   3   7   3      404.27      403.01     23.78 o 
   4   7   3       45.18       45.21      8.27 o 
   5   7   3       68.15       79.12      9.58 o 
   6   7   3      146.88      162.36     17.48 o 
   7   7   3        7.82        9.99      7.03 o 
   8   7   3      148.77      168.95     12.13 o 
   9   7   3       48.78       42.94      8.71 o 
  10   7   3       51.15       61.55      9.10 o 
  11   7   3       43.51       46.15     13.12 o 
  12   7   3       17.88       22.83      9.10 o 
  13   7   3        4.38        8.83      7.29 o 
  14   7   3      299.05      284.61     19.00 o 
  15   7   3       81.36       87.53     19.42 o 
  16   7   3       44.98       36.99     10.96 o 
  17   7   3        4.72        4.42      9.58 o 
  18   7   3        1.62        0.99      9.07 o 
  19   7   3       18.80       16.07     10.16 o 
  20   7   3       28.96       29.02     10.62 o 
  21   7   3        3.79        0.34      9.51 o 
 -17   8   3        1.78       10.02     13.74 o 
 -16   8   3        0.31       -1.10     13.07 o 
 -15   8   3       84.17       81.82     14.05 o 
 -14   8   3       21.29       39.14     11.71 o 
 -13   8   3      215.29      236.51     36.12 o 
 -12   8   3       14.97        8.36     10.08 o 
 -11   8   3      138.22      117.25     14.58 o 
 -10   8   3       14.39       11.03      8.34 o 
  -9   8   3       21.28       33.47     11.25 o 
  -8   8   3        6.90        0.68      7.58 o 
  -7   8   3       11.36        7.96      7.76 o 
  -6   8   3        4.20       11.36      7.74 o 
  -5   8   3       16.64       17.53     10.18 o 
  -4   8   3       21.06       23.07     10.50 o 
  -3   8   3       20.01        2.73      8.99 o 
  -2   8   3        0.33       -7.33      8.94 o 
  -1   8   3       13.13        5.21      9.21 o 
   0   8   3       17.43       13.86     11.40 o 
   1   8   3       18.27       18.96     10.19 o 
   2   8   3       53.03       44.52     11.40 o 
   3   8   3        0.08       -4.77      8.92 o 
   4   8   3       53.39       69.61     15.17 o 
   5   8   3        5.05       -9.55     13.84 o 
   6   8   3       25.55       20.13     17.27 o 
   7   8   3      458.36      447.76     24.49 o 
   8   8   3       44.00       73.58     13.79 o 
   9   8   3      316.30      281.32     24.20 o 
  10   8   3      207.47      206.19     14.92 o 
  11   8   3      165.37      160.47     13.85 o 
  12   8   3       21.79       15.58     22.47 o 
  13   8   3        0.08        0.54     10.04 o 
  14   8   3        5.76        6.30     10.34 o 
  15   8   3       75.93       66.20     13.73 o 
  16   8   3       34.92       42.40     13.29 o 
  -7   9   3        1.82       -0.63     11.20 o 
  -6   9   3        3.94       -1.74     11.19 o 
  -5   9   3       10.39       24.25     12.43 o 
  -4   9   3        8.22       -0.76     10.59 o 
  -3   9   3       11.83        4.60     10.89 o 
  -2   9   3        0.72      -14.02     16.51 o 
  -1   9   3       24.67       23.78     11.63 o 
   0   9   3        0.48        5.56     14.22 o 
   1   9   3        0.04        8.67     10.48 o 
   2   9   3        6.40       -2.76     15.84 o 
   3   9   3       17.01       -8.95     10.64 o 
   4   9   3       11.16        9.82     17.46 o 
   5   9   3        5.87        7.87     10.99 o 
   6   9   3        1.87       16.46     12.11 o 
   7   9   3       65.25       81.32     15.37 o 
 -33   0   4      107.90      142.00     14.03 o 
 -32   0   4       53.89       52.01     10.02 o 
 -31   0   4       28.61       40.08      9.07 o 
 -30   0   4      749.08      790.78     31.12 o 
 -29   0   4        0.63        2.19      6.68 o 
 -28   0   4      193.29      234.40     15.65 o 
 -27   0   4      777.52      751.39     28.36 o 
 -26   0   4       51.43       40.18      7.63 o 
 -25   0   4        7.12       -0.10      5.34 o 
 -24   0   4       77.52       72.72      8.59 o 
 -23   0   4     1255.22     1203.21     37.92 o 
 -22   0   4     1867.45     1876.33     38.52 o 
 -21   0   4       74.21       59.19      4.95 o 
 -20   0   4        6.80        2.64      2.61 o 
 -19   0   4      539.11      516.91     10.95 o 
 -18   0   4      362.73      320.01      7.86 o 
 -17   0   4      213.45      218.08      6.17 o 
 -16   0   4       83.39       86.43      4.03 o 
 -15   0   4      117.74       97.38      4.03 o 
 -14   0   4      258.34      328.04      7.23 o 
 -13   0   4     1613.30     1775.85     28.10 o 
 -12   0   4     6933.15     7650.92    113.14 o 
 -11   0   4      228.05      215.67      6.42 o 
 -10   0   4      332.97      420.11      7.67 o 
  -9   0   4       84.59       75.92      3.72 o 
  -8   0   4    34816.55    33152.11    484.21 o 
  -7   0   4       39.83       35.25      2.40 o 
  -6   0   4     8462.32     8352.14     95.78 o 
  -5   0   4       84.32       76.72      5.20 o 
  -4   0   4     2952.43     3002.74     39.87 o 
  -3   0   4      789.91      850.14     11.57 o 
  -2   0   4    10108.34    10293.73    117.52 o 
  -1   0   4     1653.50     1777.18     22.25 o 
   0   0   4     6040.72     5624.70     66.31 o 
   1   0   4     4355.69     4756.32     55.90 o 
   2   0   4    45964.95    44126.39    705.66 o 
   3   0   4    11271.80    11272.38    128.85 o 
   4   0   4     7255.31     7319.69     84.78 o 
   5   0   4     2981.57     3043.03     37.05 o 
   6   0   4      295.61      266.58      5.73 o 
   7   0   4      404.69      417.15      9.72 o 
   8   0   4     7556.91     7334.06     85.18 o 
   9   0   4    12467.78    12307.96    141.69 o 
  10   0   4    21815.47    23136.91    291.46 o 
  11   0   4       87.07       78.18      6.56 o 
  12   0   4      103.68      112.34      4.27 o 
  13   0   4       89.97       91.73      3.84 o 
  14   0   4      105.46       99.32      4.02 o 
  15   0   4     2105.50     2232.92     32.92 o 
  16   0   4      163.54      190.00      7.22 o 
  17   0   4      338.61      338.82      8.98 o 
  18   0   4      230.74      202.65     12.62 o 
  19   0   4        0.86       14.12      4.27 o 
  20   0   4      250.98      271.77     28.25 o 
  21   0   4     1768.61     1580.41     39.81 o 
  22   0   4        1.79        4.90      5.81 o 
  23   0   4     1361.25     1274.87     35.32 o 
  24   0   4       29.37       36.58      8.01 o 
  25   0   4       51.18       58.78     18.51 o 
  26   0   4      417.09      356.47     17.90 o 
  27   0   4       42.27       38.08      8.48 o 
  28   0   4      611.78      624.69     25.07 o 
  29   0   4        0.00        4.76      8.11 o 
  30   0   4       41.83       52.32     13.55 o 
  31   0   4        1.38       -1.77      8.03 o 
  32   0   4       38.64       44.08     11.03 o 
 -33   1   4       38.06       57.54     12.50 o 
 -32   1   4      150.09      143.51      9.88 o 
 -31   1   4       17.88        3.83      5.25 o 
 -30   1   4       13.98       16.56      5.19 o 
 -29   1   4       14.33        8.06      4.70 o 
 -28   1   4      177.05      197.36      9.60 o 
 -27   1   4        7.65        1.00      4.14 o 
 -26   1   4        7.47        1.24      3.86 o 
 -25   1   4       20.11       10.77      3.83 o 
 -24   1   4      162.79      144.32      5.47 o 
 -23   1   4      264.00      290.82     17.08 o 
 -22   1   4      206.28      180.67     14.13 o 
 -21   1   4      728.96      617.10     25.11 o 
 -20   1   4       10.12        8.55      4.33 o 
 -19   1   4       42.60       36.03      5.75 o 
 -18   1   4      198.38      158.17      6.77 o 
 -17   1   4      753.64      756.68     15.86 o 
 -16   1   4      103.62      115.95      5.58 o 
 -15   1   4      715.91      705.88     14.74 o 
 -14   1   4      538.30      578.90     12.70 o 
 -13   1   4      566.50      635.04     13.38 o 
 -12   1   4     7455.61     8423.99     96.89 o 
 -11   1   4      241.33      271.35      4.89 o 
 -10   1   4     7733.47     8349.30     87.46 o 
  -9   1   4     1680.99     1623.97     16.26 o 
  -8   1   4      692.46      840.86      9.99 o 
  -7   1   4     1512.81     1551.46     17.98 o 
  -6   1   4    10124.84    10432.80    100.89 o 
  -5   1   4      196.76      184.90      2.92 o 
  -4   1   4     2137.37     2081.64     20.36 o 
  -3   1   4       30.93       18.10      1.23 o 
  -2   1   4       80.88      111.23      2.38 o 
  -1   1   4     2701.16     2616.98     23.87 o 
   0   1   4     3425.58     3170.96     27.08 o 
   1   1   4       47.73       33.68      1.52 o 
   2   1   4       97.15      110.27      2.42 o 
   3   1   4      143.89      136.09      2.75 o 
   4   1   4        1.52        1.40      1.01 o 
   5   1   4      273.71      261.77      3.77 o 
   6   1   4     3458.63     3483.64     28.54 o 
   7   1   4      120.27      119.07      3.09 o 
   8   1   4    13094.95    13163.06    106.12 o 
   9   1   4     1014.95     1050.29     11.64 o 
  10   1   4     4490.92     4780.18     43.24 o 
  11   1   4        9.81       19.00      1.86 o 
  12   1   4     9141.34     9749.32     79.71 o 
  13   1   4       44.48       59.03      2.99 o 
  14   1   4      357.36      466.35     10.06 o 
  15   1   4      119.38      138.59      4.01 o 
  16   1   4     1212.53     1334.24     13.96 o 
  17   1   4      448.72      463.66      7.59 o 
  18   1   4      585.93      599.78     12.77 o 
  19   1   4       14.78       18.64      4.23 o 
  20   1   4      136.76      120.06     10.55 o 
  21   1   4        1.92        3.47      5.43 o 
  22   1   4      273.00      223.63     10.53 o 
  23   1   4        4.60        5.65      4.40 o 
  24   1   4        4.15        7.89      4.65 o 
  25   1   4        3.36        3.81      4.62 o 
  26   1   4       21.82       19.87      6.34 o 
  27   1   4       26.29       30.23      6.15 o 
  28   1   4       34.36       27.86      6.10 o 
  29   1   4       19.01       13.86      5.87 o 
  30   1   4      140.50      151.07     10.02 o 
  31   1   4       28.75       31.74      7.12 o 
  32   1   4       82.85      119.48      9.94 o 
 -32   2   4        1.38       -4.58     10.12 o 
 -31   2   4       14.29       28.06     11.93 o 
 -30   2   4       39.37       40.75     12.41 o 
 -29   2   4       76.21       77.78     13.46 o 
 -28   2   4        0.12       -8.11      8.21 o 
 -27   2   4       33.95       24.24     10.40 o 
 -26   2   4       62.76       52.39     11.36 o 
 -25   2   4       19.57       29.20      9.92 o 
 -24   2   4       11.10        5.44      8.40 o 
 -23   2   4      110.42      115.67     13.07 o 
 -22   2   4      203.30      198.14     16.32 o 
 -21   2   4       50.28       74.53     10.88 o 
 -20   2   4      164.71      152.70     13.46 o 
 -19   2   4      167.34      163.68     13.93 o 
 -18   2   4      299.58      278.82     11.00 o 
 -17   2   4       10.64       13.38      5.89 o 
 -16   2   4       19.08       15.62      2.63 o 
 -15   2   4       78.47       70.28      4.82 o 
 -14   2   4     1102.92     1138.58     19.04 o 
 -13   2   4      480.26      512.08      9.74 o 
 -12   2   4       59.13       54.31      2.94 o 
 -11   2   4      666.29      681.33     13.46 o 
 -10   2   4      513.53      508.58      7.32 o 
  -9   2   4      516.02      437.05      6.63 o 
  -8   2   4      684.85      774.86      9.97 o 
  -7   2   4      784.59      815.93     11.37 o 
  -6   2   4      138.81      171.67      3.25 o 
  -5   2   4      858.82      909.96     10.39 o 
  -4   2   4     1729.36     1827.56     20.18 o 
  -3   2   4     1727.68     1625.05     16.11 o 
  -2   2   4     1610.07     1487.53     15.02 o 
  -1   2   4     1104.07     1061.92     11.99 o 
   0   2   4    22427.97    22705.90    191.97 o 
   1   2   4     2696.57     2752.56     25.80 o 
   2   2   4    15425.73    15297.79    123.38 o 
   3   2   4       66.36       63.03      2.37 o 
   4   2   4     1322.39     1428.99     14.08 o 
   5   2   4     3008.47     3200.25     29.69 o 
   6   2   4     2231.48     2342.97     23.93 o 
   7   2   4        0.20       -1.39      1.50 o 
   8   2   4       10.66       21.69      1.99 o 
   9   2   4       83.62       67.42      2.94 o 
  10   2   4        2.41        0.55      1.40 o 
  11   2   4      536.24      502.01      6.81 o 
  12   2   4      193.15      238.27      4.78 o 
  13   2   4      100.81       91.92      4.88 o 
  14   2   4        0.14        0.14      1.86 o 
  15   2   4      327.42      316.63      6.64 o 
  16   2   4      466.65      479.64      8.46 o 
  17   2   4       36.81       28.62      3.15 o 
  18   2   4     1673.77     1559.45     33.26 o 
  19   2   4      215.56      228.64      9.12 o 
  20   2   4      893.45      877.63     18.84 o 
  21   2   4      148.50      160.79      8.23 o 
  22   2   4      249.37      229.35      9.84 o 
  23   2   4      225.17      250.65     10.35 o 
  24   2   4       17.85       20.86      5.26 o 
  25   2   4       15.05        7.15      4.72 o 
  26   2   4        8.93        6.49      4.79 o 
  27   2   4       11.06        6.71      5.91 o 
  28   2   4       35.97       32.13      6.51 o 
  29   2   4       61.48       51.73      7.30 o 
  30   2   4        0.25        8.48      5.88 o 
  31   2   4        5.22       10.77      6.61 o 
 -31   3   4       37.68       45.33     13.93 o 
 -30   3   4       13.69       -1.05     11.17 o 
 -29   3   4       48.47       66.23     14.51 o 
 -28   3   4       18.98       21.47     11.36 o 
 -27   3   4       18.04       -1.72      9.64 o 
 -26   3   4       31.84       15.84     11.26 o 
 -25   3   4      198.32      187.25     18.80 o 
 -24   3   4        2.48        7.54      9.64 o 
 -23   3   4      113.18      113.85     15.37 o 
 -22   3   4      282.63      292.54     21.28 o 
 -21   3   4       28.26       44.09     11.36 o 
 -20   3   4        5.18        3.69      3.50 o 
 -19   3   4      124.57      122.13      5.34 o 
 -18   3   4     1071.18     1060.41     19.61 o 
 -17   3   4     1390.70     1351.45     18.88 o 
 -16   3   4       16.38       22.11      3.60 o 
 -15   3   4       49.94       42.17      2.79 o 
 -14   3   4      257.68      278.94      5.86 o 
 -13   3   4       14.80       18.88      2.26 o 
 -12   3   4      156.50      128.90      4.08 o 
 -11   3   4      546.67      523.43      8.30 o 
 -10   3   4     1101.28     1095.64     13.91 o 
  -9   3   4      237.64      261.37      5.56 o 
  -8   3   4     1001.93     1014.42     13.90 o 
  -7   3   4      849.87      856.57     10.97 o 
  -6   3   4     8837.30     8923.54     95.11 o 
  -5   3   4       32.17       48.79      3.58 o 
  -4   3   4     1886.18     1920.81     23.75 o 
  -3   3   4      322.84      293.84      6.34 o 
  -2   3   4       88.90       83.78      3.25 o 
  -1   3   4      186.07      189.89      4.79 o 
   0   3   4        1.26        2.64      1.77 o 
   1   3   4       10.64       12.70      2.01 o 
   2   3   4     3881.25     4129.84     42.93 o 
   3   3   4      429.35      424.37      7.54 o 
   4   3   4      126.22      168.83      4.79 o 
   5   3   4      112.30      127.68      4.77 o 
   6   3   4     1151.48     1044.82     13.85 o 
   7   3   4     1054.76     1113.48     13.67 o 
   8   3   4     2344.14     2692.00     27.85 o 
   9   3   4      104.74      129.43      4.56 o 
  10   3   4       34.31       35.00      2.52 o 
  11   3   4       14.20       12.02      2.10 o 
  12   3   4      294.02      338.73      6.77 o 
  13   3   4        0.70       -0.01      1.99 o 
  14   3   4      656.28      720.05     15.94 o 
  15   3   4      430.97      424.25      8.76 o 
  16   3   4      937.41      939.75     19.51 o 
  17   3   4        3.32       11.64      3.33 o 
  18   3   4      398.81      363.53     10.27 o 
  19   3   4       15.17       15.29      4.13 o 
  20   3   4       17.80        6.86      4.22 o 
  21   3   4       29.36       25.16      5.08 o 
  22   3   4        7.02        6.07      4.60 o 
  23   3   4      441.66      417.51     14.26 o 
  24   3   4       98.16      116.07      8.17 o 
  25   3   4       49.90       56.64      6.86 o 
  26   3   4        4.00       -0.97      5.11 o 
  27   3   4       88.07       91.92      8.39 o 
  28   3   4        8.28        9.04      5.82 o 
  29   3   4       23.45       33.74      6.86 o 
  30   3   4       53.50       55.85      8.06 o 
 -30   4   4       22.25       12.31     13.17 o 
 -29   4   4       60.93       48.67     15.56 o 
 -28   4   4        0.90       -2.86     10.78 o 
 -27   4   4       98.82      101.42      8.16 o 
 -26   4   4      148.38      140.26      9.85 o 
 -25   4   4       59.61       75.61     13.79 o 
 -24   4   4        0.69        4.73      5.73 o 
 -23   4   4      460.20      467.05     20.28 o 
 -22   4   4       63.44       57.29      7.02 o 
 -21   4   4       74.38       89.92     14.98 o 
 -20   4   4       55.50       47.30      8.21 o 
 -19   4   4       42.37       43.34      6.72 o 
 -18   4   4      524.67      577.46     18.82 o 
 -17   4   4      211.71      193.39     11.18 o 
 -16   4   4      178.15      169.02      7.22 o 
 -15   4   4        9.90        7.47      3.50 o 
 -14   4   4      680.46      726.45     12.67 o 
 -13   4   4        2.32        2.44      2.44 o 
 -12   4   4      409.68      431.47      8.26 o 
 -11   4   4      146.69      178.97      6.60 o 
 -10   4   4     1056.69      955.37     16.45 o 
  -9   4   4      156.48      160.98      6.43 o 
  -8   4   4       78.40       91.41      5.80 o 
  -7   4   4      154.59      169.66      5.54 o 
  -6   4   4        2.65       10.24      3.09 o 
  -5   4   4     1039.54      999.17     24.58 o 
  -4   4   4       16.97       17.54      3.07 o 
  -3   4   4        7.98        8.33      2.13 o 
  -2   4   4     3935.28     3928.54     50.61 o 
  -1   4   4       59.40       47.76      3.30 o 
   0   4   4       20.56        9.00      2.55 o 
   1   4   4      438.64      486.49      9.40 o 
   2   4   4     1772.25     1807.02     23.53 o 
   3   4   4      722.95      725.90     12.90 o 
   4   4   4     2460.85     2515.11     30.96 o 
   5   4   4      294.88      275.46      6.75 o 
   6   4   4      194.33      211.27      5.96 o 
   7   4   4       14.57       13.37      2.67 o 
   8   4   4       44.43       70.27      3.79 o 
   9   4   4       12.99        8.90      2.38 o 
  10   4   4        4.25        4.34      2.07 o 
  11   4   4      178.30      191.54      5.77 o 
  12   4   4      122.37      111.16      4.18 o 
  13   4   4      448.49      417.15     10.43 o 
  14   4   4       35.02       28.82      4.13 o 
  15   4   4      308.10      317.56      9.43 o 
  16   4   4      122.65      107.90     10.47 o 
  17   4   4       21.95       22.80      4.30 o 
  18   4   4      585.38      530.31     13.22 o 
  19   4   4      162.31      159.79      8.50 o 
  20   4   4      285.95      241.32     10.33 o 
  21   4   4      146.78      142.89      9.70 o 
  22   4   4      174.76      150.15      8.85 o 
  23   4   4      134.95      129.55      8.78 o 
  24   4   4       95.01       96.16      8.14 o 
  25   4   4      222.90      225.99     13.28 o 
  26   4   4       73.79       62.70      9.11 o 
  27   4   4       82.69       74.70      9.83 o 
  28   4   4        9.21        7.26      7.11 o 
  29   4   4        4.79        3.67     11.41 o 
 -28   5   4        1.55       13.38      6.91 o 
 -27   5   4       31.86       27.97      7.66 o 
 -26   5   4       19.87       20.47      7.37 o 
 -25   5   4       56.19       69.09      9.07 o 
 -24   5   4       91.52       93.62     16.65 o 
 -23   5   4        0.51       -1.36      6.10 o 
 -22   5   4       28.63       38.72      7.96 o 
 -21   5   4        1.32        8.47      6.41 o 
 -20   5   4       49.43       43.85     16.51 o 
 -19   5   4        0.37       -4.94      5.91 o 
 -18   5   4      482.42      458.71     18.60 o 
 -17   5   4       29.09       38.98      7.76 o 
 -16   5   4     1952.18     1976.52     47.52 o 
 -15   5   4     1042.05     1012.02     36.85 o 
 -14   5   4        0.00       10.61      5.57 o 
 -13   5   4       68.79       52.71      7.32 o 
 -12   5   4       56.02       61.41      6.92 o 
 -11   5   4       32.14       27.96      7.72 o 
 -10   5   4      227.54      231.59     11.00 o 
  -9   5   4       94.71       98.63      5.65 o 
  -8   5   4       16.23       18.84      3.64 o 
  -7   5   4        6.92        4.18      3.42 o 
  -6   5   4      110.38      104.28      6.82 o 
  -5   5   4       50.64       59.87      4.99 o 
  -4   5   4       28.07       25.05      4.55 o 
  -3   5   4      275.60      243.62      9.36 o 
  -2   5   4      263.83      297.11     13.36 o 
  -1   5   4       49.75       48.01      3.76 o 
   0   5   4      111.50       87.08      6.07 o 
   1   5   4      352.00      361.12      9.20 o 
   2   5   4      666.36      701.01     13.77 o 
   3   5   4      183.81      198.11      7.37 o 
   4   5   4     1552.75     1547.86     23.97 o 
   5   5   4        0.13        0.26      3.10 o 
   6   5   4      776.81      803.41     15.48 o 
   7   5   4       45.78       41.38      5.22 o 
   8   5   4        1.08        3.93      3.28 o 
   9   5   4        6.11        8.27      2.80 o 
  10   5   4        1.01        1.96      3.17 o 
  11   5   4        0.01        2.82      3.24 o 
  12   5   4      181.08      179.31      6.74 o 
  13   5   4       11.44       16.06      3.78 o 
  14   5   4      105.90      112.42      5.78 o 
  15   5   4      103.88       94.80      6.13 o 
  16   5   4      150.47      159.74      7.52 o 
  17   5   4       85.47       85.16      8.90 o 
  18   5   4       37.21       52.36      8.13 o 
  19   5   4       15.54       11.00      9.24 o 
  20   5   4       26.14       27.05      7.91 o 
  21   5   4        0.09       -5.54      5.54 o 
  22   5   4        2.40       -2.13      6.25 o 
  23   5   4       20.67       10.34      7.18 o 
  24   5   4        2.50        8.08      7.29 o 
  25   5   4       11.25        9.10      7.30 o 
  26   5   4       11.93        1.34      7.54 o 
  27   5   4        1.78       -7.36      7.36 o 
 -25   6   4        7.47       -9.23     12.17 o 
 -24   6   4       66.80       74.06     12.41 o 
 -23   6   4       10.71       34.53      9.34 o 
 -22   6   4        0.27        5.15      8.08 o 
 -21   6   4        0.12       -2.29      7.38 o 
 -20   6   4        1.00       -6.89      6.89 o 
 -19   6   4       51.02       48.53     16.51 o 
 -18   6   4      181.05      167.98     13.57 o 
 -17   6   4      269.25      273.22     16.58 o 
 -16   6   4      399.26      379.41     31.31 o 
 -15   6   4      169.43      169.15     13.71 o 
 -14   6   4        0.45        3.37      7.54 o 
 -13   6   4       18.80       19.65      8.24 o 
 -12   6   4        0.37        6.43      5.97 o 
 -11   6   4        0.29       -0.01      5.46 o 
 -10   6   4      366.49      364.96     15.25 o 
  -9   6   4      176.79      170.99     10.83 o 
  -8   6   4       57.75       50.42      7.61 o 
  -7   6   4      220.22      226.68     12.18 o 
  -6   6   4      126.46       92.10      8.78 o 
  -5   6   4      320.23      315.02     13.95 o 
  -4   6   4      309.33      340.41     14.64 o 
  -3   6   4      122.09      100.28      7.29 o 
  -2   6   4       18.20       19.64      5.77 o 
  -1   6   4       37.92       27.93      7.73 o 
   0   6   4       19.59       43.31      8.29 o 
   1   6   4       11.60       10.68      7.33 o 
   2   6   4      258.85      297.06     11.48 o 
   3   6   4      264.64      266.80      9.01 o 
   4   6   4     1315.36     1249.71     21.54 o 
   5   6   4       61.89       74.92      5.94 o 
   6   6   4     1102.48      993.61     21.36 o 
   7   6   4       86.31       84.82      7.24 o 
   8   6   4       17.97       21.28      7.22 o 
   9   6   4        0.08       -3.79      4.66 o 
  10   6   4       28.38       41.50      6.41 o 
  11   6   4        0.45       -4.70      4.70 o 
  12   6   4      158.11      139.10     12.60 o 
  13   6   4        7.84        2.42      4.64 o 
  14   6   4       12.75       16.90      5.24 o 
  15   6   4       48.44       45.71     12.78 o 
  16   6   4       67.41       44.00     10.46 o 
  17   6   4        0.87       -0.99      6.34 o 
  18   6   4      271.54      257.65     14.31 o 
  19   6   4       12.35        5.26      6.99 o 
  20   6   4        0.12       -6.44      6.72 o 
  21   6   4       26.61       29.81      9.25 o 
  22   6   4       43.73       45.18      9.37 o 
  23   6   4       12.59       -4.36      7.39 o 
  24   6   4      223.89      255.51     21.79 o 
 -21   7   4       17.97       14.87      9.68 o 
 -20   7   4        0.44       -6.86      8.66 o 
 -19   7   4        4.84        2.34      9.32 o 
 -18   7   4       16.44       22.33      9.95 o 
 -17   7   4       28.86       18.27      9.45 o 
 -16   7   4       21.87       16.09      9.72 o 
 -15   7   4       75.68       84.22     12.65 o 
 -14   7   4      233.29      227.63     16.70 o 
 -13   7   4       62.54       59.32     10.99 o 
 -12   7   4      263.00      293.04     17.70 o 
 -11   7   4       52.69       45.72     12.51 o 
 -10   7   4       17.37       13.60      7.39 o 
  -9   7   4       19.18       26.84      7.73 o 
  -8   7   4      145.17      141.38     11.29 o 
  -7   7   4        8.87       18.11      9.65 o 
  -6   7   4        1.52        1.98      6.44 o 
  -5   7   4      100.02      109.97     10.28 o 
  -4   7   4       37.27       35.84      8.21 o 
  -3   7   4       17.95       17.60      7.10 o 
  -2   7   4        5.68        4.65      8.23 o 
  -1   7   4        8.70        0.63      6.10 o 
   0   7   4       62.67       43.32      8.06 o 
   1   7   4        5.94       -1.03      8.06 o 
   2   7   4       28.84       31.41      7.54 o 
   3   7   4      103.79       74.34      9.34 o 
   4   7   4       65.42       70.19      9.53 o 
   5   7   4        2.25        6.63      6.70 o 
   6   7   4        1.88        4.84      6.75 o 
   7   7   4       25.60       48.82      8.95 o 
   8   7   4       55.82       69.03      9.76 o 
   9   7   4       32.94       40.42      8.51 o 
  10   7   4      100.84       98.88     13.72 o 
  11   7   4       98.02      104.47      8.98 o 
  12   7   4      110.64      132.05      9.75 o 
  13   7   4        0.00        0.15      5.34 o 
  14   7   4      108.92       98.84     10.94 o 
  15   7   4       12.18        9.75      7.37 o 
  16   7   4       13.09        4.05     10.97 o 
  17   7   4        1.15       -3.48      6.95 o 
  18   7   4        0.36       -7.21      7.21 o 
  19   7   4        0.43       -3.77      7.70 o 
  20   7   4       48.02       47.45     10.00 o 
 -16   8   4      151.44      160.60     17.08 o 
 -15   8   4       71.18       77.20     13.75 o 
 -14   8   4      314.53      341.44     30.69 o 
 -13   8   4       12.15       37.91     11.70 o 
 -12   8   4      142.49      163.20     16.38 o 
 -11   8   4       31.45       46.21     20.04 o 
 -10   8   4       39.07       31.02     10.93 o 
  -9   8   4        5.29       12.27      9.60 o 
  -8   8   4      121.98      143.40     12.76 o 
  -7   8   4        0.85       -4.02      7.38 o 
  -6   8   4      154.36      132.41     12.50 o 
  -5   8   4        5.77        1.99      8.97 o 
  -4   8   4       13.84        9.43      9.61 o 
  -3   8   4        0.03        3.38      8.75 o 
  -2   8   4       48.89       43.35     11.63 o 
  -1   8   4        0.50      -10.35     12.84 o 
   0   8   4       22.41       20.57     10.31 o 
   1   8   4        2.48        4.89      9.26 o 
   2   8   4        0.03       -7.08     10.69 o 
   3   8   4       41.73       47.22     11.67 o 
   4   8   4       12.68       14.64     10.26 o 
   5   8   4        1.94        0.73      8.92 o 
   6   8   4      388.69      356.59     22.44 o 
   7   8   4       89.71      122.69     15.74 o 
   8   8   4      529.12      503.77     26.58 o 
   9   8   4       12.59       23.65     11.84 o 
  10   8   4       14.24       13.67      8.83 o 
  11   8   4      104.48      112.57     12.60 o 
  12   8   4       83.79      101.64     14.76 o 
  13   8   4        1.92        0.60     12.21 o 
  14   8   4       49.86       47.17     12.96 o 
  15   8   4       51.65       42.13     12.49 o 
  -6   9   4        5.10      -10.32     10.32 o 
  -5   9   4        1.92       -4.30     16.08 o 
  -4   9   4        0.94      -12.60     12.60 o 
  -3   9   4        0.49       -7.87     10.50 o 
  -2   9   4        3.13      -12.44     13.84 o 
  -1   9   4       10.56       17.69     11.58 o 
   0   9   4        1.74       -5.65     10.45 o 
   1   9   4       12.95        7.69     11.04 o 
   2   9   4       24.57       31.38     13.25 o 
   3   9   4        0.63       16.12     18.70 o 
   4   9   4        0.04       -6.29     12.36 o 
   5   9   4       41.53       55.00     19.85 o 
 -33   1   5       11.96        5.25      9.26 o 
 -32   1   5       30.78       14.60     10.31 o 
 -31   1   5      268.53      303.44     12.37 o 
 -30   1   5       17.29       27.86      5.45 o 
 -29   1   5        1.05       -3.01      4.31 o 
 -28   1   5       20.09        6.79      5.58 o 
 -27   1   5      141.00      109.10      7.31 o 
 -26   1   5      156.66      154.78     10.16 o 
 -25   1   5      112.14      100.27     10.74 o 
 -24   1   5        5.80       -3.35      3.35 o 
 -23   1   5        2.73        1.11      3.09 o 
 -22   1   5      401.77      364.66      9.61 o 
 -21   1   5       79.52       83.90      4.70 o 
 -20   1   5     1087.63      998.79     16.59 o 
 -19   1   5        5.33        5.09      2.37 o 
 -18   1   5      210.23      241.06      6.42 o 
 -17   1   5       20.85       26.96      3.22 o 
 -16   1   5        2.71        0.53      1.98 o 
 -15   1   5        4.02        2.71      2.10 o 
 -14   1   5     2743.46     2881.14     45.18 o 
 -13   1   5     1071.42     1175.11     15.83 o 
 -12   1   5       73.54       75.76      2.59 o 
 -11   1   5      318.41      320.20      4.70 o 
 -10   1   5       79.64       83.15      2.68 o 
  -9   1   5    13162.37    13463.86    121.88 o 
  -8   1   5     4799.31     4808.28     47.72 o 
  -7   1   5     1458.63     1629.25     16.56 o 
  -6   1   5      408.07      471.24      5.14 o 
  -5   1   5    18699.22    18768.98    150.31 o 
  -4   1   5      168.95      165.45      3.72 o 
  -3   1   5     1661.85     1665.06     15.28 o 
  -2   1   5       64.90       69.22      2.11 o 
  -1   1   5     6542.88     6535.05     53.97 o 
   0   1   5      511.75      522.99      6.06 o 
   1   1   5      704.89      672.21      7.27 o 
   2   1   5     1114.19     1019.57     10.01 o 
   3   1   5        4.93        8.43      1.55 o 
   4   1   5     3253.04     3111.03     27.53 o 
   5   1   5      228.78      252.82      4.81 o 
   6   1   5      885.71      980.37     11.03 o 
   7   1   5      641.92      606.57      8.40 o 
   8   1   5     1337.55     1352.09     14.35 o 
   9   1   5     3871.84     4283.99     38.91 o 
  10   1   5      149.89      160.84      4.60 o 
  11   1   5     1872.95     1791.55     18.50 o 
  12   1   5       82.98       79.58      3.17 o 
  13   1   5     2419.58     2636.91     24.29 o 
  14   1   5       45.74       39.53      2.33 o 
  15   1   5      709.44      706.86     10.77 o 
  16   1   5        7.86        3.11      1.73 o 
  17   1   5     1106.36     1173.78     19.18 o 
  18   1   5        3.22        4.07      2.18 o 
  19   1   5      518.23      500.26     13.42 o 
  20   1   5       59.47       63.75      5.99 o 
  21   1   5       66.42       60.39      6.05 o 
  22   1   5       25.33       28.15      5.40 o 
  23   1   5        4.18       -1.83      4.16 o 
  24   1   5        0.32       -4.10      4.10 o 
  25   1   5      226.17      217.38     10.31 o 
  26   1   5       48.21       49.51      6.60 o 
  27   1   5       46.22       26.56      8.29 o 
  28   1   5      126.42      128.00     10.54 o 
  29   1   5        0.14        3.20      5.64 o 
  30   1   5       18.04       13.15      6.31 o 
  31   1   5        4.13        6.65      6.07 o 
 -32   2   5        8.32       -1.62     10.12 o 
 -31   2   5       46.70       40.94     12.60 o 
 -30   2   5        2.94       -3.91      9.54 o 
 -29   2   5       45.33       51.82     12.50 o 
 -28   2   5       13.07        4.58      9.07 o 
 -27   2   5       32.82       40.65     10.97 o 
 -26   2   5      142.35      139.72     15.27 o 
 -25   2   5      112.92      106.60     13.55 o 
 -24   2   5       74.96       83.89     12.50 o 
 -23   2   5      437.40      406.65     23.20 o 
 -22   2   5       37.61       29.97      9.16 o 
 -21   2   5       61.93       91.14     11.93 o 
 -20   2   5      132.52      143.83     10.83 o 
 -19   2   5      347.43      357.68     14.48 o 
 -18   2   5      140.69      140.57     10.14 o 
 -17   2   5      558.81      589.09     15.25 o 
 -16   2   5        3.53        4.66      2.41 o 
 -15   2   5      454.08      428.15      9.84 o 
 -14   2   5      947.47     1025.06     16.71 o 
 -13   2   5      272.92      237.02      4.79 o 
 -12   2   5      869.47      902.99     12.38 o 
 -11   2   5     2307.71     2662.37     28.23 o 
 -10   2   5      682.68      687.94      9.42 o 
  -9   2   5       74.48       61.97      2.96 o 
  -8   2   5       70.48       63.23      4.08 o 
  -7   2   5     1229.29     1084.88     14.51 o 
  -6   2   5      963.22      975.31     11.11 o 
  -5   2   5      711.69      633.29     12.60 o 
  -4   2   5     1590.22     1619.11     20.19 o 
  -3   2   5      696.46      654.51     10.38 o 
  -2   2   5        4.07        3.00      1.96 o 
  -1   2   5      438.32      447.01      6.90 o 
   0   2   5     2368.09     2393.43     24.47 o 
   1   2   5      545.07      588.72      8.30 o 
   2   2   5      962.94     1018.37     12.33 o 
   3   2   5     2738.07     2457.61     23.72 o 
   4   2   5        0.08       -1.63      1.63 o 
   5   2   5      464.35      529.33      8.41 o 
   6   2   5     2216.84     2218.72     24.76 o 
   7   2   5      116.14      144.93      4.09 o 
   8   2   5        3.53        0.84      1.59 o 
   9   2   5     1405.40     1319.34     15.36 o 
  10   2   5      255.93      278.69      6.57 o 
  11   2   5       25.33       10.18      1.94 o 
  12   2   5     2550.84     2473.02     24.39 o 
  13   2   5     1012.59     1052.07     12.40 o 
  14   2   5       25.11       39.24      3.48 o 
  15   2   5       58.27       82.24      4.04 o 
  16   2   5        0.00       -1.56      2.34 o 
  17   2   5      145.21      144.79      5.30 o 
  18   2   5        7.56        2.66      2.60 o 
  19   2   5       67.36       83.12      7.41 o 
  20   2   5       15.87        8.61      4.48 o 
  21   2   5      662.80      599.49     20.59 o 
  22   2   5      632.36      585.29     15.79 o 
  23   2   5      277.43      268.57     11.14 o 
  24   2   5        8.15        1.30      4.66 o 
  25   2   5      107.77      111.52      8.18 o 
  26   2   5       55.94       60.78      7.04 o 
  27   2   5        3.25        6.67      5.49 o 
  28   2   5       25.37       14.64      5.78 o 
  29   2   5        0.52       -3.68      5.47 o 
  30   2   5       12.61        3.94      8.90 o 
  31   2   5       66.34       79.61      9.06 o 
 -31   3   5      106.60      105.17     17.46 o 
 -30   3   5       14.85       19.66     12.41 o 
 -29   3   5        4.43        7.44     11.07 o 
 -28   3   5        7.73       16.99     11.74 o 
 -27   3   5       17.57       11.83     10.69 o 
 -26   3   5        1.57        4.96     10.50 o 
 -25   3   5       76.17       63.84     13.27 o 
 -24   3   5      121.16       95.34     14.51 o 
 -23   3   5        0.75        8.21      9.07 o 
 -22   3   5       28.16       30.35     10.88 o 
 -21   3   5        9.51        2.48      8.11 o 
 -20   3   5       15.14       15.74      2.90 o 
 -19   3   5      264.25      269.34      7.81 o 
 -18   3   5     1472.77     1464.88     23.20 o 
 -17   3   5      476.10      454.36      8.94 o 
 -16   3   5       39.83       38.35      3.54 o 
 -15   3   5      453.68      517.45     14.85 o 
 -14   3   5      547.29      579.82     13.48 o 
 -13   3   5        0.23        0.01      2.53 o 
 -12   3   5      870.01      888.41     12.18 o 
 -11   3   5       48.17       38.64      2.71 o 
 -10   3   5       12.57       14.67      2.39 o 
  -9   3   5     2467.29     2677.94     31.37 o 
  -8   3   5     1136.67     1112.88     17.23 o 
  -7   3   5     2903.12     3305.42     37.90 o 
  -6   3   5      759.10      764.05     11.75 o 
  -5   3   5       20.35       38.54      3.40 o 
  -4   3   5      773.07      880.67     13.18 o 
  -3   3   5     2732.79     2633.23     31.44 o 
  -2   3   5      527.72      581.39     10.11 o 
  -1   3   5      515.66      579.78     11.10 o 
   0   3   5       75.31       65.66      3.23 o 
   1   3   5       66.08       67.03      3.29 o 
   2   3   5       45.57       53.75      3.30 o 
   3   3   5      104.57       80.80      3.95 o 
   4   3   5      307.60      325.93      6.75 o 
   5   3   5      114.21      107.28      4.07 o 
   6   3   5      875.69      931.98     12.24 o 
   7   3   5     2564.71     2708.43     28.28 o 
   8   3   5        1.31        1.58      2.00 o 
   9   3   5     1322.14     1215.80     15.98 o 
  10   3   5        1.54        1.28      1.59 o 
  11   3   5      769.96      840.74     11.48 o 
  12   3   5      142.96      169.25      4.78 o 
  13   3   5      943.85      995.45     12.31 o 
  14   3   5       59.82       59.01      3.02 o 
  15   3   5      948.39      991.90     14.92 o 
  16   3   5       97.24       89.27      5.15 o 
  17   3   5      237.21      209.46      7.27 o 
  18   3   5        3.68        7.38      3.85 o 
  19   3   5       58.18       35.98      4.88 o 
  20   3   5        4.63       -0.49      4.36 o 
  21   3   5       25.15       21.01      6.17 o 
  22   3   5       63.12       59.05      6.76 o 
  23   3   5      119.38      110.57      8.22 o 
  24   3   5      103.42       78.71      7.58 o 
  25   3   5       57.27       50.62      7.37 o 
  26   3   5        1.08       -4.86      4.86 o 
  27   3   5      172.88      162.61     10.16 o 
  28   3   5        2.98        0.06      5.85 o 
  29   3   5        3.55        9.11      6.52 o 
  30   3   5       21.01       28.48      7.56 o 
 -29   4   5        0.22       14.50     12.88 o 
 -28   4   5        1.18      -10.31     10.31 o 
 -27   4   5       14.85       10.27      5.37 o 
 -26   4   5       76.05       81.38      7.67 o 
 -25   4   5      211.76      245.92     11.92 o 
 -24   4   5        8.78        7.37      5.40 o 
 -23   4   5       71.67       64.08      7.20 o 
 -22   4   5      137.53      141.56      9.67 o 
 -21   4   5       11.92       10.50      5.30 o 
 -20   4   5       39.68       31.34      6.14 o 
 -19   4   5        3.81       -2.48      6.06 o 
 -18   4   5       79.01       60.88      7.34 o 
 -17   4   5       20.14       12.02      5.42 o 
 -16   4   5       87.87       99.14      8.26 o 
 -15   4   5       26.98       21.02      3.65 o 
 -14   4   5      186.39      202.94      7.12 o 
 -13   4   5       52.70       53.45      3.52 o 
 -12   4   5       34.65       30.76      2.98 o 
 -11   4   5       34.85       38.46      3.02 o 
 -10   4   5      284.60      278.37      6.43 o 
  -9   4   5       18.29       11.68      3.36 o 
  -8   4   5        0.10        0.06      2.30 o 
  -7   4   5     2051.78     2019.47     25.91 o 
  -6   4   5      238.34      246.31      9.26 o 
  -5   4   5      237.76      209.15      5.37 o 
  -4   4   5      520.08      505.69      8.65 o 
  -3   4   5     2926.89     3078.24     33.78 o 
  -2   4   5      387.70      442.77      8.26 o 
  -1   4   5      110.76      118.55      5.12 o 
   0   4   5        4.96        2.55      2.55 o 
   1   4   5     1505.98     1577.37     21.34 o 
   2   4   5       63.93       74.19      4.24 o 
   3   4   5       29.55       33.62      3.44 o 
   4   4   5      124.26      113.31      5.02 o 
   5   4   5       14.19        9.89      2.89 o 
   6   4   5        9.99       14.02      3.05 o 
   7   4   5      529.27      571.52     12.06 o 
   8   4   5       12.36       16.47      3.25 o 
   9   4   5       37.31       40.26      3.24 o 
  10   4   5       51.74       57.54      3.63 o 
  11   4   5        0.05       -0.12      2.03 o 
  12   4   5       88.53       85.90      4.17 o 
  13   4   5      318.87      287.57      9.94 o 
  14   4   5      178.57      140.27      6.74 o 
  15   4   5      305.23      286.32      9.22 o 
  16   4   5        3.39        6.53      3.47 o 
  17   4   5      102.35       86.06      6.23 o 
  18   4   5      162.08      166.34      7.88 o 
  19   4   5      352.93      336.27     12.03 o 
  20   4   5      232.76      217.89     10.13 o 
  21   4   5       31.57       31.88      5.76 o 
  22   4   5       22.30       20.67      5.81 o 
  23   4   5      532.10      549.58     16.34 o 
  24   4   5      319.59      321.47     13.09 o 
  25   4   5        5.87       12.18      7.14 o 
  26   4   5        2.38        3.30      8.56 o 
  27   4   5        2.36        2.65      6.90 o 
  28   4   5       18.31        4.53      7.82 o 
 -27   5   5       10.57       26.44     11.74 o 
 -26   5   5       21.22       32.03      7.94 o 
 -25   5   5       21.08       14.97      7.17 o 
 -24   5   5       88.62       87.99      9.97 o 
 -23   5   5       18.06       22.42      7.13 o 
 -22   5   5       39.76       28.17      7.52 o 
 -21   5   5       85.16       92.70      9.48 o 
 -20   5   5       22.21       19.01      6.85 o 
 -19   5   5        0.71        0.39      6.16 o 
 -18   5   5       90.15       66.03      8.86 o 
 -17   5   5       27.17       18.91      7.28 o 
 -16   5   5      275.24      311.64     39.32 o 
 -15   5   5       48.34       59.89      8.69 o 
 -14   5   5       75.82       71.99      7.36 o 
 -13   5   5        2.36        5.32      5.01 o 
 -12   5   5       11.15       11.43      5.35 o 
 -11   5   5        0.21        0.74      4.72 o 
 -10   5   5       59.01       62.75      6.09 o 
  -9   5   5        0.19       -3.23      4.06 o 
  -8   5   5       86.69      101.96      7.81 o 
  -7   5   5      200.92      189.35      8.19 o 
  -6   5   5       64.38       67.67      6.47 o 
  -5   5   5     1698.82     1691.16     26.29 o 
  -4   5   5       14.23       10.17      4.29 o 
  -3   5   5      215.20      258.04      6.53 o 
  -2   5   5        3.63        7.77      2.60 o 
  -1   5   5        5.81        0.74      2.73 o 
   0   5   5       19.55       22.03      3.35 o 
   1   5   5       24.69       26.35      3.54 o 
   2   5   5       50.64       33.23      3.75 o 
   3   5   5      166.90      186.58      7.40 o 
   4   5   5       23.16       24.25      3.73 o 
   5   5   5       37.56       51.23      4.35 o 
   6   5   5       15.72       18.50      3.65 o 
   7   5   5       40.43       35.96      5.24 o 
   8   5   5        7.46        9.98      3.78 o 
   9   5   5        6.03       -1.19      3.39 o 
  10   5   5       27.53       18.85      3.70 o 
  11   5   5       95.14      115.97      5.84 o 
  12   5   5       31.42       28.31      4.12 o 
  13   5   5      423.65      388.77     10.05 o 
  14   5   5       10.75       17.32      4.34 o 
  15   5   5      190.87      179.57      7.93 o 
  16   5   5      152.34      188.89      9.69 o 
  17   5   5      241.55      234.07     10.07 o 
  18   5   5       40.14       39.09      7.71 o 
  19   5   5       31.95       30.77      8.36 o 
  20   5   5       66.21       78.59     12.52 o 
  21   5   5       39.23       52.11      8.70 o 
  22   5   5        0.62        7.22      9.07 o 
  23   5   5       63.51       60.09      9.96 o 
  24   5   5        5.26        7.97      7.27 o 
  25   5   5        0.06        2.19      7.55 o 
  26   5   5        1.05       -2.53     10.18 o 
 -25   6   5       28.78       25.78      9.30 o 
 -24   6   5       54.89       69.82     11.03 o 
 -23   6   5        9.38       21.71      8.77 o 
 -22   6   5       53.28       39.79      9.72 o 
 -21   6   5       21.92       20.58      8.35 o 
 -20   6   5       26.80       12.46     11.21 o 
 -19   6   5       66.15       62.94     10.29 o 
 -18   6   5       17.91       11.17      8.40 o 
 -17   6   5      220.05      206.36     14.66 o 
 -16   6   5       19.04        2.81      7.96 o 
 -15   6   5        6.44        3.60      7.72 o 
 -14   6   5      197.65      189.08     13.91 o 
 -13   6   5       22.55       29.11      7.14 o 
 -12   6   5        4.66        6.27      5.98 o 
 -11   6   5       83.78       72.68      8.40 o 
 -10   6   5       17.11       15.28      7.11 o 
  -9   6   5        1.28        1.66      5.83 o 
  -8   6   5        1.01        2.98      6.00 o 
  -7   6   5       71.40       81.32      8.66 o 
  -6   6   5        4.89        2.92      5.80 o 
  -5   6   5      545.89      565.45     18.64 o 
  -4   6   5      119.01      135.66      9.93 o 
  -3   6   5       10.01       16.66      5.20 o 
  -2   6   5       20.47       23.16      7.76 o 
  -1   6   5        2.46        3.29      4.68 o 
   0   6   5      162.04      149.04      8.59 o 
   1   6   5       34.06       32.20      4.36 o 
   2   6   5       22.15       23.81      4.25 o 
   3   6   5     1009.70      906.26     17.49 o 
   4   6   5      309.16      282.49      9.61 o 
   5   6   5      315.76      308.57     10.17 o 
   6   6   5        6.26        1.33      4.88 o 
   7   6   5        0.47        1.26      8.25 o 
   8   6   5       60.69       63.46      6.92 o 
   9   6   5        0.99        2.31      5.00 o 
  10   6   5       47.49       42.40      6.55 o 
  11   6   5        5.80       14.76      4.96 o 
  12   6   5        2.45        5.94      4.80 o 
  13   6   5       69.58       65.95      6.72 o 
  14   6   5       33.80       26.56      5.80 o 
  15   6   5       59.42       75.81      9.10 o 
  16   6   5       10.04       10.80      6.57 o 
  17   6   5      116.95       74.04      9.53 o 
  18   6   5        5.41        5.54      7.06 o 
  19   6   5        0.50       -6.36      6.39 o 
  20   6   5        3.77       -7.08      7.08 o 
  21   6   5       13.13       15.48      8.34 o 
  22   6   5        0.05       -3.86      7.24 o 
  23   6   5        1.91        1.05      7.58 o 
 -21   7   5       20.57        8.42     13.98 o 
 -20   7   5        7.42        6.54     13.98 o 
 -19   7   5       27.30       43.79     11.79 o 
 -18   7   5       79.11       83.54     12.65 o 
 -17   7   5        5.17        1.81      8.34 o 
 -16   7   5       44.62       38.75     19.32 o 
 -15   7   5       60.49       65.71     11.51 o 
 -14   7   5      153.06      149.31     14.65 o 
 -13   7   5      244.05      248.27     17.47 o 
 -12   7   5        1.23        1.79      8.71 o 
 -11   7   5       36.86       35.02      8.25 o 
 -10   7   5       78.94       59.94      9.33 o 
  -9   7   5       47.01       57.96      9.50 o 
  -8   7   5        9.59        1.26      7.36 o 
  -7   7   5        0.83        4.09      8.72 o 
  -6   7   5       28.71       21.50      7.43 o 
  -5   7   5       60.75       55.43      8.98 o 
  -4   7   5        4.17        0.96      6.48 o 
  -3   7   5      125.83      110.89     10.19 o 
  -2   7   5       45.95       46.24      8.57 o 
  -1   7   5       24.91       20.39      9.28 o 
   0   7   5      182.92      179.61     11.97 o 
   1   7   5       66.97       62.69     25.77 o 
   2   7   5        7.03        8.81      8.69 o 
   3   7   5        3.15       -1.25      6.47 o 
   4   7   5        6.09        7.79      6.85 o 
   5   7   5      109.20      108.59     10.73 o 
   6   7   5       53.04       54.40      9.34 o 
   7   7   5      307.89      289.29     15.18 o 
   8   7   5      226.88      265.16     14.78 o 
   9   7   5       39.81       30.23      8.27 o 
  10   7   5       38.11       45.91      7.51 o 
  11   7   5       72.58       71.35      8.41 o 
  12   7   5        0.51        3.25      5.24 o 
  13   7   5       21.52       15.71      6.07 o 
  14   7   5       62.07       52.85      9.43 o 
  15   7   5        5.98       -1.58      9.93 o 
  16   7   5       29.25       21.31     10.45 o 
  17   7   5        6.96       -1.72      8.19 o 
  18   7   5       32.33       34.16      9.22 o 
  19   7   5       42.75       30.78      9.68 o 
  20   7   5        0.25        8.03      8.04 o 
 -16   8   5       50.36       47.72     12.20 o 
 -15   8   5      103.42      118.42     15.44 o 
 -14   8   5        0.39       19.81     10.83 o 
 -13   8   5       65.17       62.28     13.04 o 
 -12   8   5       42.53       51.28     12.70 o 
 -11   8   5        9.39       19.40     10.79 o 
 -10   8   5        0.43       10.75      9.81 o 
  -9   8   5      109.57      110.58     12.68 o 
  -8   8   5        3.93       -2.09      7.34 o 
  -7   8   5      133.89      116.77     11.97 o 
  -6   8   5        3.88       -6.57      7.39 o 
  -5   8   5       10.96        4.92     10.74 o 
  -4   8   5       15.93        6.23      9.60 o 
  -3   8   5       12.52       -2.23      8.87 o 
  -2   8   5       24.37       35.55     11.00 o 
  -1   8   5       17.08       15.68     14.03 o 
   0   8   5        0.56       -5.62     13.22 o 
   1   8   5       38.66       33.53     11.58 o 
   2   8   5        0.68       -0.69      9.37 o 
   3   8   5        6.30       13.08     10.30 o 
   4   8   5      116.96      117.26     15.33 o 
   5   8   5       17.27       29.55     11.39 o 
   6   8   5       10.59        5.05     10.85 o 
   7   8   5      281.77      266.64     25.39 o 
   8   8   5        0.06       10.08     10.77 o 
   9   8   5      144.06      124.77     15.88 o 
  10   8   5        0.73       -2.46     10.06 o 
  11   8   5       28.33       20.90     24.62 o 
  12   8   5        7.07       23.12     10.93 o 
  13   8   5       53.73       65.25     23.86 o 
  14   8   5       13.26       16.29     11.29 o 
  -5   9   5        2.11       15.61     11.58 o 
  -4   9   5        2.10       -5.35     11.07 o 
  -3   9   5        4.30       -9.95     10.42 o 
  -2   9   5        0.01       -3.30     11.12 o 
  -1   9   5        1.26       14.00     10.65 o 
   0   9   5        1.67       -8.80     10.07 o 
   1   9   5       15.57       12.65     11.45 o 
   2   9   5       47.25       72.76     14.74 o 
   3   9   5       52.96       53.97     22.09 o 
 -32   0   6      146.07      174.74     14.79 o 
 -31   0   6       17.31       18.23      8.49 o 
 -30   0   6       65.80       70.81     10.69 o 
 -29   0   6        9.17        0.38      7.16 o 
 -28   0   6        3.15       -5.25      6.01 o 
 -27   0   6      388.48      327.11     17.28 o 
 -26   0   6       93.81       73.39      9.35 o 
 -25   0   6      120.29      114.33     10.31 o 
 -24   0   6        7.59       -3.63      3.63 o 
 -23   0   6        4.27        7.53      4.05 o 
 -22   0   6      200.27      187.78      8.94 o 
 -21   0   6        7.52        8.13      3.19 o 
 -20   0   6     1249.68     1025.29     19.21 o 
 -19   0   6     1453.11     1531.87     26.37 o 
 -18   0   6      604.74      671.48     13.78 o 
 -17   0   6     1547.67     1508.97     25.76 o 
 -16   0   6      332.12      378.52      9.20 o 
 -15   0   6      409.17      412.06      9.70 o 
 -14   0   6     3685.59     3655.68     56.56 o 
 -13   0   6     5036.32     5195.05     78.71 o 
 -12   0   6     1707.47     1729.45     28.72 o 
 -11   0   6        4.44        6.05      2.38 o 
 -10   0   6     2365.85     2633.51     41.83 o 
  -9   0   6     1820.69     2032.68     28.36 o 
  -8   0   6     1466.77     1764.81     20.14 o 
  -7   0   6     1022.30     1077.13     14.77 o 
  -6   0   6      191.53      133.84      4.69 o 
  -5   0   6     1593.60     1580.26     20.70 o 
  -4   0   6     8174.42     8273.35     95.78 o 
  -3   0   6     4031.72     3944.08     47.47 o 
  -2   0   6    14496.67    15441.38    175.99 o 
  -1   0   6     8164.39     8166.47     94.87 o 
   0   0   6      133.51       83.49      5.36 o 
   1   0   6     2704.15     2709.48     34.10 o 
   2   0   6        0.12        1.93      1.79 o 
   3   0   6      150.75      130.62      4.62 o 
   4   0   6      388.00      503.63     10.48 o 
   5   0   6      689.06      686.04     12.97 o 
   6   0   6      302.78      369.84     14.22 o 
   7   0   6      259.12      244.12      8.47 o 
   8   0   6       92.23       79.25      4.41 o 
   9   0   6      925.71      910.49     17.73 o 
  10   0   6      351.18      331.51     10.73 o 
  11   0   6     1473.13     1567.69     22.52 o 
  12   0   6       21.70       31.75      3.30 o 
  13   0   6     3399.11     3580.18     45.43 o 
  14   0   6      228.51      286.05     13.36 o 
  15   0   6      269.67      242.27     12.30 o 
  16   0   6      211.49      257.60     10.43 o 
  17   0   6        0.13       -2.35      2.35 o 
  18   0   6        7.44       15.55      4.77 o 
  19   0   6        4.37        1.87      5.77 o 
  20   0   6     1687.81     1679.15     42.71 o 
  21   0   6      401.00      412.96     18.37 o 
  22   0   6     1035.78     1001.31     31.10 o 
  23   0   6      137.22       97.15     10.77 o 
  24   0   6      662.32      639.78     24.55 o 
  25   0   6      110.45       80.56     10.94 o 
  26   0   6       28.98       33.97      9.31 o 
  27   0   6       75.70       73.48     29.82 o 
  28   0   6        0.08       -4.87      7.02 o 
  29   0   6        0.00       11.75     11.40 o 
  30   0   6       25.79       35.83     10.33 o 
  31   0   6       12.64       28.11     10.55 o 
 -32   1   6      131.07      152.31     16.41 o 
 -31   1   6      117.49      122.93      8.42 o 
 -30   1   6       96.08       97.57      7.43 o 
 -29   1   6       34.29       37.44      6.06 o 
 -28   1   6      206.54      207.15      9.87 o 
 -27   1   6        4.79        3.14      4.20 o 
 -26   1   6      238.35      231.90     16.18 o 
 -25   1   6        3.74        5.38      3.95 o 
 -24   1   6      167.81      149.44      5.44 o 
 -23   1   6      408.81      347.91      8.05 o 
 -22   1   6        1.37        4.10      2.07 o 
 -21   1   6      218.56      216.43      5.73 o 
 -20   1   6      169.09      159.28      4.85 o 
 -19   1   6      272.05      257.14      5.28 o 
 -18   1   6      245.80      249.20      5.12 o 
 -17   1   6       34.04       51.14      2.79 o 
 -16   1   6      305.75      315.73      5.73 o 
 -15   1   6      105.02      105.45      3.36 o 
 -14   1   6       58.32       89.31      5.83 o 
 -13   1   6      467.01      449.47      8.24 o 
 -12   1   6      759.61      951.41     11.31 o 
 -11   1   6      663.85      687.22      8.93 o 
 -10   1   6     6104.00     6531.47     64.34 o 
  -9   1   6     1500.28     1486.62     18.11 o 
  -8   1   6     1251.31     1163.25     14.84 o 
  -7   1   6       38.52       46.69      2.66 o 
  -6   1   6     2573.79     2875.05     26.29 o 
  -5   1   6     7519.52     7238.55     66.63 o 
  -4   1   6     1605.93     1387.94     15.02 o 
  -3   1   6      563.34      528.49      7.32 o 
  -2   1   6     6316.47     6127.35     53.85 o 
  -1   1   6      718.85      705.68      8.56 o 
   0   1   6     1046.11     1079.35     12.47 o 
   1   1   6      419.97      424.77      5.61 o 
   2   1   6     2271.59     2116.76     19.66 o 
   3   1   6      469.78      462.02      6.69 o 
   4   1   6      154.07      126.41      3.72 o 
   5   1   6     4999.51     4984.25     49.15 o 
   6   1   6       18.38       12.73      1.91 o 
   7   1   6      287.88      258.41      5.06 o 
   8   1   6      342.82      446.92      7.80 o 
   9   1   6     1172.98     1302.22     15.24 o 
  10   1   6     3736.62     4127.55     36.25 o 
  11   1   6     1306.66     1434.81     14.97 o 
  12   1   6        2.94        2.31      1.76 o 
  13   1   6     2728.67     2682.96     30.68 o 
  14   1   6      589.63      582.58      8.13 o 
  15   1   6      232.61      203.49      4.68 o 
  16   1   6       34.56       35.88      4.45 o 
  17   1   6      121.41      112.20      4.09 o 
  18   1   6      327.29      314.37      8.69 o 
  19   1   6       52.49       46.28      6.01 o 
  20   1   6        0.49       -3.80      3.80 o 
  21   1   6      135.56      103.42      7.48 o 
  22   1   6       96.28       88.44      7.34 o 
  23   1   6       26.07       25.17      6.37 o 
  24   1   6       17.44        9.29      4.86 o 
  25   1   6        0.00        1.25      4.86 o 
  26   1   6       13.21       15.59      5.71 o 
  27   1   6       13.06        6.91      5.48 o 
  28   1   6       18.20       24.73      6.53 o 
  29   1   6       41.71       69.49      8.33 o 
  30   1   6       22.53       35.78      7.39 o 
  31   1   6       78.50       88.44      9.46 o 
 -32   2   6        5.93        4.58     11.17 o 
 -31   2   6       63.36       92.09     15.56 o 
 -30   2   6       19.00        5.73     10.88 o 
 -29   2   6       12.31        9.35      9.83 o 
 -28   2   6      129.49      157.94     16.61 o 
 -27   2   6       31.35       27.48     10.31 o 
 -26   2   6        0.73        2.19      8.59 o 
 -25   2   6        8.81       10.50      8.68 o 
 -24   2   6      200.37      168.55     15.94 o 
 -23   2   6        2.14       -7.25      7.25 o 
 -22   2   6      448.49      399.87     16.10 o 
 -21   2   6        1.49       11.86      5.42 o 
 -20   2   6        5.36        9.27      2.95 o 
 -19   2   6      475.37      424.26     11.08 o 
 -18   2   6      554.44      499.13      9.79 o 
 -17   2   6      447.50      422.78      7.17 o 
 -16   2   6       22.30       28.47      1.84 o 
 -15   2   6      813.83      885.84     12.26 o 
 -14   2   6      100.12      113.92      4.64 o 
 -13   2   6      197.39      212.73      5.14 o 
 -12   2   6      163.65      187.00      5.52 o 
 -11   2   6     3171.10     3171.67     33.39 o 
 -10   2   6      231.77      222.19      5.51 o 
  -9   2   6        8.96       13.06      2.20 o 
  -8   2   6      317.77      297.95      6.41 o 
  -7   2   6     1070.27     1027.00     12.82 o 
  -6   2   6     3661.29     4074.78     42.00 o 
  -5   2   6      170.26      163.84      5.00 o 
  -4   2   6      372.01      341.96      6.37 o 
  -3   2   6     3567.38     3787.86     36.99 o 
  -2   2   6     7370.42     7686.60     71.57 o 
  -1   2   6      906.73      979.54     12.93 o 
   0   2   6     1806.87     1817.36     21.05 o 
   1   2   6      664.11      727.65     11.45 o 
   2   2   6     1278.48     1383.48     22.04 o 
   3   2   6      317.28      302.35      6.80 o 
   4   2   6     1089.32     1205.89     14.43 o 
   5   2   6     1204.32     1255.93     14.92 o 
   6   2   6       14.23       28.40      2.46 o 
   7   2   6       21.71       19.02      2.24 o 
   8   2   6        2.25        3.52      1.99 o 
   9   2   6      596.07      541.57      8.60 o 
  10   2   6      424.57      397.41      7.21 o 
  11   2   6      203.96      191.87      5.28 o 
  12   2   6     1039.88     1069.47     16.90 o 
  13   2   6       20.31       18.63      2.33 o 
  14   2   6      141.90      122.38      4.00 o 
  15   2   6       37.09       49.53      2.86 o 
  16   2   6      318.10      324.39      8.87 o 
  17   2   6       55.30       47.46      4.77 o 
  18   2   6       54.88       85.39      5.79 o 
  19   2   6       16.61       21.84      4.98 o 
  20   2   6      546.38      461.49     13.88 o 
  21   2   6       40.44       35.80      5.76 o 
  22   2   6       19.93        8.23      5.50 o 
  23   2   6        0.61       -3.87      4.39 o 
  24   2   6       15.75        0.24      4.80 o 
  25   2   6      178.80      185.77     10.16 o 
  26   2   6        9.17        0.48      5.34 o 
  27   2   6       13.49        3.40      5.45 o 
  28   2   6       13.38       10.84      6.07 o 
  29   2   6        0.05        1.41      5.80 o 
  30   2   6       11.56       11.55      6.74 o 
 -31   3   6        7.66        4.29     12.41 o 
 -30   3   6      147.08      150.50     19.47 o 
 -29   3   6       10.59        3.53     11.45 o 
 -28   3   6        1.25        5.34     10.97 o 
 -27   3   6       29.01       23.76     11.26 o 
 -26   3   6      117.45      123.11     16.61 o 
 -25   3   6        6.02        9.73      9.83 o 
 -24   3   6       11.23        7.44     10.02 o 
 -23   3   6       77.92       74.63     13.84 o 
 -22   3   6        4.63        5.38      2.92 o 
 -21   3   6       45.03       51.85      4.91 o 
 -20   3   6        9.30       -0.20      2.72 o 
 -19   3   6      232.43      210.89      6.90 o 
 -18   3   6        4.18        5.29      3.99 o 
 -17   3   6        5.94        4.84      2.91 o 
 -16   3   6      417.99      424.63      8.91 o 
 -15   3   6        0.00        0.33      2.20 o 
 -14   3   6      695.40      644.98     10.07 o 
 -13   3   6      211.42      191.62      5.30 o 
 -12   3   6       78.09       76.26      3.72 o 
 -11   3   6     1806.78     1820.82     22.93 o 
 -10   3   6       66.53      101.27      4.55 o 
  -9   3   6       38.64       44.53      3.70 o 
  -8   3   6      252.25      284.31      7.66 o 
  -7   3   6      512.19      512.84      9.09 o 
  -6   3   6     1063.19     1127.30     15.87 o 
  -5   3   6      555.93      584.64     11.53 o 
  -4   3   6     3492.77     3435.58     39.91 o 
  -3   3   6       15.79       12.97      2.67 o 
  -2   3   6        0.04       -0.18      2.24 o 
  -1   3   6      122.43      124.15      4.79 o 
   0   3   6        0.37       -0.23      1.91 o 
   1   3   6      145.59      131.18      5.91 o 
   2   3   6      272.02      282.72      6.40 o 
   3   3   6      118.07      114.20      4.30 o 
   4   3   6      920.03      936.59     13.36 o 
   5   3   6      528.01      531.06      9.35 o 
   6   3   6     1429.35     1422.54     18.23 o 
   7   3   6      622.46      647.35     10.64 o 
   8   3   6        0.99        5.11      2.40 o 
   9   3   6      316.77      323.44      7.23 o 
  10   3   6      287.19      300.20      6.65 o 
  11   3   6      367.76      357.18      7.44 o 
  12   3   6      870.49      969.21     12.45 o 
  13   3   6      407.62      419.84      7.48 o 
  14   3   6      696.49      690.32      9.99 o 
  15   3   6       10.01       12.64      3.45 o 
  16   3   6       55.94       49.52      4.58 o 
  17   3   6      114.66      120.38      6.09 o 
  18   3   6        9.56        8.10      4.07 o 
  19   3   6       33.40       36.41      5.59 o 
  20   3   6       37.96       33.61      7.31 o 
  21   3   6       42.09       40.84      6.31 o 
  22   3   6      157.44      152.38     12.11 o 
  23   3   6      208.94      178.55     12.23 o 
  24   3   6      146.26      146.39     10.66 o 
  25   3   6       86.74       95.03      8.44 o 
  26   3   6       24.64       33.37      6.80 o 
  27   3   6       34.55       41.64      8.07 o 
  28   3   6        2.69        2.35      5.65 o 
  29   3   6        1.66        1.10      6.19 o 
 -29   4   6       13.16       -3.53     12.31 o 
 -28   4   6        2.77        7.73     12.02 o 
 -27   4   6        0.02       -3.15     11.45 o 
 -26   4   6       10.76       17.04      6.02 o 
 -25   4   6        0.39        0.64      6.63 o 
 -24   4   6       49.79       54.78     13.46 o 
 -23   4   6        0.09       -4.90      4.90 o 
 -22   4   6      107.62      119.95      8.92 o 
 -21   4   6       24.41       21.21      5.98 o 
 -20   4   6       76.67       70.48     12.36 o 
 -19   4   6       38.17       30.97      6.29 o 
 -18   4   6       24.32       24.23      5.34 o 
 -17   4   6       66.26       54.86      6.62 o 
 -16   4   6        0.94       -3.98      3.98 o 
 -15   4   6        0.05       -0.49      3.91 o 
 -14   4   6       78.72       86.09     10.19 o 
 -13   4   6      121.99      116.26      5.72 o 
 -12   4   6      353.35      311.84      7.41 o 
 -11   4   6      340.23      331.05      9.29 o 
 -10   4   6       67.02       72.92      3.86 o 
  -9   4   6      188.86      176.61      8.21 o 
  -8   4   6        7.02       11.74      2.19 o 
  -7   4   6      597.88      589.02     12.70 o 
  -6   4   6        5.83        3.49      2.55 o 
  -5   4   6      467.11      509.42      8.92 o 
  -4   4   6      293.96      307.45      6.86 o 
  -3   4   6      185.32      175.29      5.75 o 
  -2   4   6       52.23       58.55      4.49 o 
  -1   4   6        1.97        5.67      2.72 o 
   0   4   6      302.37      305.96      7.62 o 
   1   4   6      109.53      125.67      5.18 o 
   2   4   6      222.28      209.05      6.51 o 
   3   4   6      698.15      715.67     12.62 o 
   4   4   6      518.80      520.55     10.51 o 
   5   4   6      232.80      231.22      7.14 o 
   6   4   6      131.38      139.33      5.30 o 
   7   4   6       71.76       59.94      3.97 o 
   8   4   6       88.81       89.03      6.56 o 
   9   4   6      612.74      584.05     10.71 o 
  10   4   6      124.75      110.48      5.20 o 
  11   4   6      425.63      443.97     10.06 o 
  12   4   6       74.34       57.97      4.50 o 
  13   4   6       57.50       65.41      5.31 o 
  14   4   6       55.88       33.17      4.36 o 
  15   4   6        4.85        5.28      3.55 o 
  16   4   6        0.02        6.60      3.63 o 
  17   4   6        1.00       -3.96      3.96 o 
  18   4   6      359.16      316.80     10.81 o 
  19   4   6       12.88       23.07      5.47 o 
  20   4   6       28.98       16.24      9.39 o 
  21   4   6       67.75       80.02      7.62 o 
  22   4   6       51.40       67.42      7.36 o 
  23   4   6       70.79       81.98      7.99 o 
  24   4   6       68.79       76.03     15.83 o 
  25   4   6       13.36       19.82      7.71 o 
  26   4   6        0.11        2.30      9.09 o 
  27   4   6       31.02       22.11      8.24 o 
  28   4   6       76.14       77.26     10.72 o 
 -27   5   6       19.39       42.41      8.48 o 
 -26   5   6        6.68       15.62      7.73 o 
 -25   5   6      115.33      125.41     19.80 o 
 -24   5   6        1.46       -5.91      7.97 o 
 -23   5   6        4.12        4.75      6.61 o 
 -22   5   6       10.86        8.81      6.79 o 
 -21   5   6        2.03       13.21      6.94 o 
 -20   5   6        0.05       -4.20      6.07 o 
 -19   5   6      140.91      137.31     11.29 o 
 -18   5   6       51.39       51.67      8.69 o 
 -17   5   6      226.49      218.76     13.71 o 
 -16   5   6        9.37        7.68      6.61 o 
 -15   5   6       72.15       61.89      8.74 o 
 -14   5   6       14.02        5.82      4.82 o 
 -13   5   6      141.19      130.83      8.87 o 
 -12   5   6       14.01        9.91      5.00 o 
 -11   5   6       23.98       29.95      7.58 o 
 -10   5   6       79.06       70.90      7.40 o 
  -9   5   6        7.83        5.64      4.60 o 
  -8   5   6      155.47      157.73      8.41 o 
  -7   5   6       86.92       81.74      7.16 o 
  -6   5   6      106.32      108.79      7.37 o 
  -5   5   6       51.62       71.48      5.43 o 
  -4   5   6      973.97      901.08     14.37 o 
  -3   5   6      325.19      327.76      7.98 o 
  -2   5   6       18.53       14.47      3.09 o 
  -1   5   6       50.85       41.73      3.85 o 
   0   5   6      250.27      294.06      8.01 o 
   1   5   6       73.37       85.38      4.94 o 
   2   5   6       14.78       15.53      3.51 o 
   3   5   6      140.38      147.94      6.29 o 
   4   5   6      183.97      180.06      6.81 o 
   5   5   6      217.53      235.93      7.74 o 
   6   5   6        0.89        1.51      3.11 o 
   7   5   6      132.51      118.23      5.90 o 
   8   5   6        3.66        5.08      3.70 o 
   9   5   6      434.95      451.87     11.03 o 
  10   5   6       28.14       29.43      4.37 o 
  11   5   6       58.82       59.95      5.05 o 
  12   5   6      279.60      243.32      9.02 o 
  13   5   6        0.31        5.58      3.87 o 
  14   5   6       95.01       83.92      6.23 o 
  15   5   6       15.46       19.35      5.06 o 
  16   5   6      404.84      403.03     13.14 o 
  17   5   6      316.61      310.70     10.86 o 
  18   5   6      158.26      156.80     19.72 o 
  19   5   6       89.49       90.66      9.99 o 
  20   5   6        0.59       -6.04      6.04 o 
  21   5   6       68.80       81.60      9.85 o 
  22   5   6       49.27       61.06      9.22 o 
  23   5   6        7.90       10.44      7.48 o 
  24   5   6        1.00       -3.93      7.06 o 
  25   5   6       52.36       69.39     10.29 o 
  26   5   6       15.67       15.62      9.58 o 
 -24   6   6       14.17        6.31     15.27 o 
 -23   6   6       24.64       31.41      9.57 o 
 -22   6   6       56.70      103.95     23.52 o 
 -21   6   6       42.17       50.81     12.93 o 
 -20   6   6       19.37       19.90      8.60 o 
 -19   6   6       16.96       13.86      8.52 o 
 -18   6   6       17.68       21.24      8.68 o 
 -17   6   6       84.45       83.46     15.65 o 
 -16   6   6      125.99      129.40     12.90 o 
 -15   6   6      203.67      211.54     14.97 o 
 -14   6   6      140.09      151.96     17.46 o 
 -13   6   6       52.85       47.69      9.51 o 
 -12   6   6        2.81        9.87      6.33 o 
 -11   6   6       31.27       38.12      7.88 o 
 -10   6   6        8.48        4.79      6.04 o 
  -9   6   6      165.57      139.59     10.27 o 
  -8   6   6      883.27      871.97     24.18 o 
  -7   6   6        1.36        2.05      5.96 o 
  -6   6   6       58.95       44.59      7.64 o 
  -5   6   6       38.06       39.19      7.40 o 
  -4   6   6      907.28      929.63     21.64 o 
  -3   6   6       27.14       39.62      6.51 o 
  -2   6   6       45.65       52.07      5.81 o 
  -1   6   6       24.10       14.15      4.82 o 
   0   6   6      169.55      195.04      8.74 o 
   1   6   6      309.53      323.37      9.12 o 
   2   6   6      257.03      233.94      8.72 o 
   3   6   6       62.76       70.83      5.84 o 
   4   6   6       71.31       69.37      6.64 o 
   5   6   6        2.99        7.40      4.19 o 
   6   6   6      363.08      357.68     12.79 o 
   7   6   6        0.12       -4.51      4.51 o 
   8   6   6      169.58      186.17      9.71 o 
   9   6   6       31.68       28.10      5.53 o 
  10   6   6      152.41      171.24      8.86 o 
  11   6   6       26.43       15.84      5.31 o 
  12   6   6       92.21       93.21      8.03 o 
  13   6   6       26.99       25.39      5.69 o 
  14   6   6       55.42       45.34      7.28 o 
  15   6   6       11.18       15.16      7.30 o 
  16   6   6      255.32      245.89     14.18 o 
  17   6   6       24.78       28.50      8.18 o 
  18   6   6        0.98       -6.16      6.16 o 
  19   6   6        1.65        3.91      6.85 o 
  20   6   6        2.87       -1.05      7.42 o 
  21   6   6      160.51      146.95     12.86 o 
  22   6   6        0.59       -1.62      7.70 o 
  23   6   6        2.84        8.37      8.39 o 
 -20   7   6        0.43       -6.62      8.12 o 
 -19   7   6        8.92        2.13     12.50 o 
 -18   7   6       45.48       58.43     15.51 o 
 -17   7   6       66.63       50.04     11.50 o 
 -16   7   6      154.37      143.00     14.82 o 
 -15   7   6       60.90       87.12     12.56 o 
 -14   7   6      367.51      419.94     22.19 o 
 -13   7   6        2.52        0.61      8.72 o 
 -12   7   6        2.17       -1.08      8.27 o 
 -11   7   6       15.59       18.10      8.49 o 
 -10   7   6        5.51        6.26      7.59 o 
  -9   7   6        1.40        3.47      6.85 o 
  -8   7   6        4.74       -4.55      7.87 o 
  -7   7   6       21.90       12.28      9.57 o 
  -6   7   6       11.96       -6.01      6.01 o 
  -5   7   6        0.56       -5.20      9.28 o 
  -4   7   6      131.06       96.83     10.25 o 
  -3   7   6        0.48       -0.37      6.28 o 
  -2   7   6      167.65      180.32     12.30 o 
  -1   7   6        3.20       -1.61      6.51 o 
   0   7   6       44.75       58.76      9.12 o 
   1   7   6        7.40       12.77     11.64 o 
   2   7   6       74.85       91.87     12.95 o 
   3   7   6      119.08      130.59     20.38 o 
   4   7   6        4.46       11.22      7.02 o 
   5   7   6       34.08       46.23      8.86 o 
   6   7   6      726.17      675.88     22.73 o 
   7   7   6       39.94       63.16      9.69 o 
   8   7   6      111.44      113.10     11.27 o 
   9   7   6        1.28       -0.62      9.91 o 
  10   7   6       19.75       19.64      6.93 o 
  11   7   6       30.91       33.04      7.20 o 
  12   7   6       39.28       34.85      6.53 o 
  13   7   6        3.32       -2.57      5.98 o 
  14   7   6       29.23       36.79      8.85 o 
  15   7   6        0.34       -6.51      6.51 o 
  16   7   6        6.79       -1.89      7.76 o 
  17   7   6       12.54       -2.50      7.32 o 
  18   7   6       49.69       32.52      9.48 o 
  19   7   6       16.44        8.53      8.37 o 
 -15   8   6        7.86       -9.89      9.89 o 
 -14   8   6       35.51       38.32     27.72 o 
 -13   8   6       48.55       53.71     14.31 o 
 -12   8   6        2.14        6.09      9.75 o 
 -11   8   6        0.82       -4.10     11.93 o 
 -10   8   6       18.26       12.67      9.55 o 
  -9   8   6        3.15       -6.80      8.68 o 
  -8   8   6        0.00       -7.34      7.34 o 
  -7   8   6        2.58       -2.53      7.26 o 
  -6   8   6       30.25       25.89     11.59 o 
  -5   8   6        1.65        4.49     11.45 o 
  -4   8   6       17.04       12.20      9.82 o 
  -3   8   6        1.43       13.45      9.71 o 
  -2   8   6        2.99       10.51     13.88 o 
  -1   8   6        3.88       -4.13     12.64 o 
   0   8   6        0.99        0.55      9.61 o 
   1   8   6       28.51       27.20     11.63 o 
   2   8   6       94.65      103.94     24.62 o 
   3   8   6       28.17       11.81     11.79 o 
   4   8   6      534.57      506.06     26.72 o 
   5   8   6      230.67      205.76     18.51 o 
   6   8   6      229.28      236.93     19.80 o 
   7   8   6       23.36       29.86     31.63 o 
   8   8   6       11.14        0.01     10.83 o 
   9   8   6       21.70       32.77     12.21 o 
  10   8   6       81.32       89.25     12.21 o 
  11   8   6       14.52       12.36      8.78 o 
  12   8   6       24.34       46.38     18.32 o 
  13   8   6        0.61        1.05     14.31 o 
 -32   1   7       49.57       81.21     13.74 o 
 -31   1   7       25.80       43.61     11.74 o 
 -30   1   7        6.53        4.33      4.89 o 
 -29   1   7        1.76        6.77      4.88 o 
 -28   1   7       17.26        2.53      8.59 o 
 -27   1   7      125.28      157.77     10.40 o 
 -26   1   7       40.10       55.37      4.51 o 
 -25   1   7      403.27      376.54     13.90 o 
 -24   1   7        1.71       -0.65      3.05 o 
 -23   1   7       61.77       63.02      4.12 o 
 -22   1   7        7.29        6.88      3.32 o 
 -21   1   7       18.12       10.21      2.44 o 
 -20   1   7        9.64        4.94      2.31 o 
 -19   1   7        8.82       10.35      2.41 o 
 -18   1   7        8.40       17.07      2.34 o 
 -17   1   7        6.36        5.57      2.05 o 
 -16   1   7      811.49      768.62     11.10 o 
 -15   1   7       22.23       15.71      2.32 o 
 -14   1   7       69.45       79.93      3.34 o 
 -13   1   7      289.66      319.54      7.14 o 
 -12   1   7     2387.50     2346.91     25.13 o 
 -11   1   7       90.91      118.91      3.59 o 
 -10   1   7      495.96      505.66      7.63 o 
  -9   1   7        2.75        3.91      1.27 o 
  -8   1   7       28.64       27.30      2.32 o 
  -7   1   7      319.84      311.56      6.38 o 
  -6   1   7     1053.49     1074.36     14.63 o 
  -5   1   7     1151.49     1202.91     17.23 o 
  -4   1   7       91.51       88.86      3.11 o 
  -3   1   7     3603.32     3590.41     35.09 o 
  -2   1   7     1120.68     1142.59     13.45 o 
  -1   1   7     1396.35     1590.62     17.53 o 
   0   1   7       33.90       33.70      2.47 o 
   1   1   7     1433.18     1624.37     19.23 o 
   2   1   7     4979.60     4844.93     57.58 o 
   3   1   7       41.75       50.46      3.20 o 
   4   1   7       92.81      110.78      3.93 o 
   5   1   7      218.08      192.11      5.10 o 
   6   1   7      163.29      114.75      4.70 o 
   7   1   7      435.01      412.61      7.97 o 
   8   1   7     1245.02     1319.10     18.09 o 
   9   1   7      675.10      791.86     12.89 o 
  10   1   7      148.97      130.62      4.28 o 
  11   1   7      483.26      471.81      7.68 o 
  12   1   7      413.05      436.52      7.44 o 
  13   1   7       91.79       72.91      3.39 o 
  14   1   7      334.84      295.86      7.67 o 
  15   1   7      470.84      425.09      7.45 o 
  16   1   7       18.62       12.19      2.77 o 
  17   1   7      153.54      135.50      6.47 o 
  18   1   7        9.12        4.96      4.14 o 
  19   1   7       61.58       49.11      5.92 o 
  20   1   7      150.40      140.72      8.26 o 
  21   1   7        3.16       -0.69      4.35 o 
  22   1   7       28.68       18.82      5.77 o 
  23   1   7        0.45        0.43      4.68 o 
  24   1   7       92.26       89.23      8.01 o 
  25   1   7       78.87       67.02      8.04 o 
  26   1   7        2.23       -4.88      4.88 o 
  27   1   7       72.00       64.60      8.03 o 
  28   1   7        0.24        4.28      5.66 o 
  29   1   7       20.06       17.68      6.68 o 
  30   1   7        0.65        3.38      6.48 o 
 -31   2   7       23.03        3.34     11.36 o 
 -30   2   7       98.96      140.95     17.18 o 
 -29   2   7      135.16      199.27     18.71 o 
 -28   2   7        0.35       -8.49      8.49 o 
 -27   2   7        2.83       -6.87      8.49 o 
 -26   2   7      407.61      363.00     23.48 o 
 -25   2   7        8.19       -2.96      7.73 o 
 -24   2   7       37.62       35.12      7.25 o 
 -23   2   7      417.56      392.67     29.02 o 
 -22   2   7      430.50      407.09      9.13 o 
 -21   2   7       21.23       24.23      2.63 o 
 -20   2   7       47.31       42.53      4.72 o 
 -19   2   7      133.58      102.15      4.21 o 
 -18   2   7        2.25        5.54      2.04 o 
 -17   2   7      430.75      451.54      7.65 o 
 -16   2   7        7.80        8.91      1.81 o 
 -15   2   7      515.00      481.78      7.69 o 
 -14   2   7      107.17      105.33      3.69 o 
 -13   2   7     1467.25     1560.56     18.35 o 
 -12   2   7       30.62       28.05      3.05 o 
 -11   2   7       53.81       48.54      2.92 o 
 -10   2   7     2940.53     3134.24     31.23 o 
  -9   2   7     1421.83     1387.79     16.93 o 
  -8   2   7        2.32        3.48      1.66 o 
  -7   2   7     1230.58     1331.37     15.10 o 
  -6   2   7      648.47      661.08      9.11 o 
  -5   2   7        2.10       -1.54      1.54 o 
  -4   2   7      445.16      456.56      7.82 o 
  -3   2   7     3241.22     3497.46     40.14 o 
  -2   2   7     1539.99     1592.17     19.21 o 
  -1   2   7    12811.87    13679.00    133.37 o 
   0   2   7      831.86      810.87     11.79 o 
   1   2   7        8.03        9.87      2.26 o 
   2   2   7      182.71      186.02      5.57 o 
   3   2   7      314.50      343.66      7.61 o 
   4   2   7       46.47       63.30      3.70 o 
   5   2   7       76.46       53.12      3.23 o 
   6   2   7      468.33      465.99      8.00 o 
   7   2   7      442.92      425.02      7.63 o 
   8   2   7      759.08      738.10     10.74 o 
   9   2   7      447.09      454.96      8.27 o 
  10   2   7      154.77      170.80      5.03 o 
  11   2   7      379.08      380.64      9.84 o 
  12   2   7        8.34        8.79      2.27 o 
  13   2   7        1.33        0.38      1.80 o 
  14   2   7      274.92      309.71      6.73 o 
  15   2   7       72.19       57.44      3.82 o 
  16   2   7      205.39      192.94      6.98 o 
  17   2   7      150.37      160.32      7.04 o 
  18   2   7       29.11       25.82      4.63 o 
  19   2   7      290.24      251.69     10.53 o 
  20   2   7       64.56       58.58     12.34 o 
  21   2   7      890.03      813.07     19.75 o 
  22   2   7      137.89      133.14     10.59 o 
  23   2   7       33.77       27.44      5.98 o 
  24   2   7        1.39       -3.44      4.48 o 
  25   2   7       20.29       22.84      6.18 o 
  26   2   7       44.97       32.65      6.77 o 
  27   2   7      170.69      186.43     11.21 o 
  28   2   7      147.85      148.85     10.38 o 
  29   2   7       46.58       69.45      8.79 o 
  30   2   7        1.49        5.54     11.40 o 
 -30   3   7        3.21       -2.77     10.59 o 
 -29   3   7        0.40       -0.67     10.31 o 
 -28   3   7       20.33        8.11     11.74 o 
 -27   3   7        0.98        3.44     10.50 o 
 -26   3   7        0.04        4.96     10.40 o 
 -25   3   7       34.04       22.90     11.74 o 
 -24   3   7      141.40      145.98     12.41 o 
 -23   3   7       27.10       26.18      3.63 o 
 -22   3   7        0.28        1.70      3.14 o 
 -21   3   7        8.14        8.54      4.19 o 
 -20   3   7      194.76      173.13      9.20 o 
 -19   3   7       32.72       32.52      4.80 o 
 -18   3   7        0.19       -1.75      3.30 o 
 -17   3   7        4.84        0.01      2.95 o 
 -16   3   7       54.87       57.48      5.56 o 
 -15   3   7       25.51       30.75      3.95 o 
 -14   3   7        0.04       -1.84      2.60 o 
 -13   3   7       37.53       32.24      3.86 o 
 -12   3   7       15.78        8.24      2.56 o 
 -11   3   7      227.56      259.13      7.52 o 
 -10   3   7        1.20        2.87      2.69 o 
  -9   3   7      634.48      600.43     11.87 o 
  -8   3   7      750.62      763.73     11.83 o 
  -7   3   7      928.12      996.87     14.62 o 
  -6   3   7      133.17      109.94      4.55 o 
  -5   3   7      401.43      360.81      9.00 o 
  -4   3   7     1041.86     1063.17     15.80 o 
  -3   3   7      502.59      611.84     10.96 o 
  -2   3   7      259.73      252.41      6.85 o 
  -1   3   7     1560.88     1719.96     21.25 o 
   0   3   7       14.23       27.57      3.32 o 
   1   3   7      139.73      152.21      6.18 o 
   2   3   7       14.21       14.92      2.69 o 
   3   3   7       67.45       72.66      3.84 o 
   4   3   7      621.52      607.33     11.19 o 
   5   3   7     1210.67     1139.34     17.02 o 
   6   3   7       77.75       78.91      4.48 o 
   7   3   7      106.32      113.78      5.05 o 
   8   3   7      596.62      589.42     10.45 o 
   9   3   7      153.16      154.89      6.74 o 
  10   3   7       82.28       94.11      4.23 o 
  11   3   7       62.20       52.83      3.60 o 
  12   3   7      424.32      401.43      8.86 o 
  13   3   7      472.80      489.24      8.53 o 
  14   3   7       54.08       59.83      4.29 o 
  15   3   7      118.23       94.39      5.59 o 
  16   3   7      181.09      190.30      7.40 o 
  17   3   7       37.81       34.18      4.88 o 
  18   3   7      508.45      493.33     13.07 o 
  19   3   7      158.27      161.81      9.17 o 
  20   3   7       84.06       97.57      7.91 o 
  21   3   7        5.21        3.85      5.06 o 
  22   3   7       27.64       26.39      5.89 o 
  23   3   7        0.06       -4.75      4.75 o 
  24   3   7       35.00       33.82      6.66 o 
  25   3   7        0.33        7.82      5.54 o 
  26   3   7      119.98      154.49     10.39 o 
  27   3   7       54.24       61.02      8.14 o 
  28   3   7        0.09       -3.24      6.29 o 
  29   3   7       14.11       21.36      9.94 o 
 -29   4   7        9.85       -0.10     13.36 o 
 -28   4   7        0.04       -1.72     11.74 o 
 -27   4   7      288.03      253.02     24.72 o 
 -26   4   7       21.95       33.01      6.61 o 
 -25   4   7      251.35      270.20     13.17 o 
 -24   4   7       49.41       63.62      5.75 o 
 -23   4   7       33.15       39.80      6.89 o 
 -22   4   7       91.08       86.44      8.37 o 
 -21   4   7      112.97      137.50     13.69 o 
 -20   4   7      190.40      207.77     10.82 o 
 -19   4   7        0.39        3.31      4.58 o 
 -18   4   7       55.48       54.31      6.50 o 
 -17   4   7      217.93      211.78     10.30 o 
 -16   4   7       20.08       19.84      5.12 o 
 -15   4   7       65.92       59.63      6.54 o 
 -14   4   7      622.92      612.34     14.88 o 
 -13   4   7      399.67      424.07     12.09 o 
 -12   4   7        8.65        8.79      4.66 o 
 -11   4   7      146.01      133.35      5.27 o 
 -10   4   7      205.73      199.17      6.31 o 
  -9   4   7      161.53      173.41      7.14 o 
  -8   4   7      102.46      122.74      5.07 o 
  -7   4   7     2229.61     2333.60     29.71 o 
  -6   4   7      601.87      601.78     13.89 o 
  -5   4   7      724.20      743.48     13.16 o 
  -4   4   7      607.04      612.61     11.81 o 
  -3   4   7     1189.42     1327.94     19.03 o 
  -2   4   7       38.52       52.75      3.93 o 
  -1   4   7      983.76     1107.33     16.93 o 
   0   4   7      147.08      132.86      6.67 o 
   1   4   7      414.47      414.83      9.39 o 
   2   4   7      275.86      317.08      8.32 o 
   3   4   7      109.95      117.42      5.05 o 
   4   4   7       92.37      104.47      4.90 o 
   5   4   7     1284.46     1324.11     18.33 o 
   6   4   7       90.87       78.95      4.49 o 
   7   4   7        5.86       12.61      3.08 o 
   8   4   7      115.59      124.55      8.26 o 
   9   4   7      765.57      719.84     13.36 o 
  10   4   7       49.07       53.98      4.42 o 
  11   4   7       89.40       81.32      5.06 o 
  12   4   7      415.15      414.61      9.90 o 
  13   4   7       54.86       62.87      5.21 o 
  14   4   7       12.75       11.43      3.90 o 
  15   4   7      309.38      262.75      8.79 o 
  16   4   7        0.16       -0.43      3.60 o 
  17   4   7        6.23        4.12      4.11 o 
  18   4   7       63.36       65.43      6.39 o 
  19   4   7      512.19      439.76     14.31 o 
  20   4   7       20.63       12.59      5.60 o 
  21   4   7      120.21      134.61      9.20 o 
  22   4   7        0.66        3.77      5.23 o 
  23   4   7       92.94      107.43      8.92 o 
  24   4   7        0.90       -5.32      5.32 o 
  25   4   7       12.56       -1.54     12.24 o 
  26   4   7        0.64       10.75      7.71 o 
  27   4   7        0.00       -6.85      6.85 o 
 -27   5   7        3.49       13.05      7.26 o 
 -26   5   7       24.50       32.65      8.31 o 
 -25   5   7        9.16       20.70      7.87 o 
 -24   5   7       20.64       19.08      7.84 o 
 -23   5   7       25.18       33.13      7.95 o 
 -22   5   7        5.64        9.48      6.89 o 
 -21   5   7        0.00       -4.24      6.24 o 
 -20   5   7        0.01       -5.45      6.02 o 
 -19   5   7       36.06       38.77      8.13 o 
 -18   5   7       30.78       33.12     11.83 o 
 -17   5   7       51.94       45.01      8.32 o 
 -16   5   7       77.38       95.07      8.65 o 
 -15   5   7       69.54       83.09      8.30 o 
 -14   5   7        4.03       -4.98      4.98 o 
 -13   5   7        1.21        2.26      4.64 o 
 -12   5   7        7.73        2.91      4.52 o 
 -11   5   7        0.06        4.47      4.48 o 
 -10   5   7        5.55       -0.08      4.43 o 
  -9   5   7      145.86      182.47      9.15 o 
  -8   5   7      338.60      360.98     12.37 o 
  -7   5   7       51.58       54.17      6.22 o 
  -6   5   7       63.13       73.35      4.31 o 
  -5   5   7      440.11      448.97      9.51 o 
  -4   5   7       32.17       40.74      3.79 o 
  -3   5   7      400.22      362.77      9.86 o 
  -2   5   7       32.24       39.58      3.94 o 
  -1   5   7      338.42      301.48      8.72 o 
   0   5   7       63.29       50.66      4.31 o 
   1   5   7        4.80       -1.64      3.97 o 
   2   5   7        2.83        3.89      3.29 o 
   3   5   7       11.69        6.32      3.47 o 
   4   5   7       54.39       43.90      4.49 o 
   5   5   7       64.67       42.17      4.59 o 
   6   5   7        2.78        4.96      3.35 o 
   7   5   7      512.94      466.23     10.34 o 
   8   5   7       19.65       26.30      3.98 o 
   9   5   7      192.22      186.73      7.70 o 
  10   5   7       89.90       89.97      6.44 o 
  11   5   7      188.27      160.72      9.08 o 
  12   5   7      244.19      262.66      9.60 o 
  13   5   7       50.11       67.20      5.95 o 
  14   5   7       69.18       63.64      6.06 o 
  15   5   7      413.83      387.41     11.10 o 
  16   5   7       75.85       78.68      6.70 o 
  17   5   7        9.78       13.66      4.85 o 
  18   5   7       57.20       70.19      8.03 o 
  19   5   7       83.98      103.85     10.31 o 
  20   5   7        1.29       -2.44      6.58 o 
  21   5   7        0.29       -7.51      7.51 o 
  22   5   7        0.51       -3.46      7.09 o 
  23   5   7        6.09        0.07      7.54 o 
  24   5   7        4.61       -3.50      7.42 o 
  25   5   7        0.20       -4.34      7.74 o 
 -24   6   7       26.24       42.37     12.12 o 
 -23   6   7       63.49       68.86     10.94 o 
 -22   6   7       33.29       31.40     17.61 o 
 -21   6   7        0.64       12.17      8.31 o 
 -20   6   7        0.83       11.36      8.16 o 
 -19   6   7        0.92       -6.92      6.92 o 
 -18   6   7        0.13        3.64      7.65 o 
 -17   6   7      217.57      217.85     15.38 o 
 -16   6   7      243.82      211.16     15.18 o 
 -15   6   7       13.19       26.91      8.89 o 
 -14   6   7        9.48        8.43     11.98 o 
 -13   6   7        1.23        8.34      7.82 o 
 -12   6   7       28.75       40.09      7.77 o 
 -11   6   7        6.63        6.26      6.00 o 
 -10   6   7        6.88        6.23      5.23 o 
  -9   6   7      157.41      138.23      9.19 o 
  -8   6   7       22.97       22.13      6.07 o 
  -7   6   7       68.52       79.27      7.82 o 
  -6   6   7      121.68      121.81      8.90 o 
  -5   6   7        8.15       10.56      5.63 o 
  -4   6   7        3.95        3.37      5.23 o 
  -3   6   7      303.39      266.99     11.72 o 
  -2   6   7       35.05       35.66      6.41 o 
  -1   6   7       17.37       14.48      5.53 o 
   0   6   7       61.07       63.94      6.37 o 
   1   6   7      294.03      304.49      9.08 o 
   2   6   7       11.40       11.75      4.02 o 
   3   6   7      133.96      143.56      6.79 o 
   4   6   7       26.38       31.12      4.75 o 
   5   6   7      565.46      610.07     20.94 o 
   6   6   7        0.13        6.42      4.60 o 
   7   6   7        2.94        0.68      4.02 o 
   8   6   7       62.45       79.23      6.89 o 
   9   6   7       10.19        6.54      4.80 o 
  10   6   7       15.20       15.66      5.16 o 
  11   6   7       15.81       11.43      5.46 o 
  12   6   7        7.21        3.85      6.47 o 
  13   6   7      150.31      153.17     10.17 o 
  14   6   7        1.88        4.34      5.72 o 
  15   6   7        0.09        5.64      6.44 o 
  16   6   7        5.97        1.61      6.58 o 
  17   6   7       18.11       17.41      7.15 o 
  18   6   7        5.91       12.67      7.49 o 
  19   6   7        4.16       -6.72      6.72 o 
  20   6   7       19.82       14.42     10.03 o 
  21   6   7        0.30       -5.87      7.37 o 
  22   6   7       44.19       47.91     10.24 o 
 -20   7   7       37.14       45.55     11.44 o 
 -19   7   7       87.95      105.92     13.80 o 
 -18   7   7       59.03       67.79     12.32 o 
 -17   7   7       76.98       79.36     12.70 o 
 -16   7   7       49.95       41.07     15.84 o 
 -15   7   7        2.54       -4.52      9.50 o 
 -14   7   7       13.44       14.59     18.08 o 
 -13   7   7       76.58       73.68     12.16 o 
 -12   7   7       96.41       88.81     12.70 o 
 -11   7   7       59.59       68.15     11.87 o 
 -10   7   7       59.72       64.75      9.62 o 
  -9   7   7      106.26      117.44     11.27 o 
  -8   7   7        3.71        3.08      6.98 o 
  -7   7   7       14.71       20.29      9.46 o 
  -6   7   7      144.96      139.81     11.63 o 
  -5   7   7       75.38       77.15      9.89 o 
  -4   7   7        0.38        3.56      7.02 o 
  -3   7   7      238.36      238.00     14.12 o 
  -2   7   7        2.52       -0.69      6.60 o 
  -1   7   7       89.12       87.40     10.29 o 
   0   7   7        0.00       -0.65      6.72 o 
   1   7   7      111.02      133.81     14.45 o 
   2   7   7        1.88       12.32      9.67 o 
   3   7   7      156.65      158.01     15.76 o 
   4   7   7        4.62        8.66      9.85 o 
   5   7   7       72.36       87.82     12.92 o 
   6   7   7      103.37       89.58     10.96 o 
   7   7   7      362.64      378.00     17.84 o 
   8   7   7        3.09        7.73      6.44 o 
   9   7   7        0.23       -2.71      8.97 o 
  10   7   7        4.52       -1.56      6.31 o 
  11   7   7        0.24        4.34      6.61 o 
  12   7   7       22.77       35.70      6.85 o 
  13   7   7        0.05       -6.69      6.69 o 
  14   7   7       24.51       19.98      8.20 o 
  15   7   7        1.58        7.89      7.76 o 
  16   7   7        3.09       -7.24      7.24 o 
  17   7   7       28.22       26.16      9.10 o 
  18   7   7        7.63        3.91      7.84 o 
 -14   8   7        0.09      -11.34     16.80 o 
 -13   8   7        1.16       -0.16     18.27 o 
 -12   8   7        0.28        2.42      9.64 o 
 -11   8   7       50.22       49.79     12.97 o 
 -10   8   7        2.16       17.89     10.44 o 
  -9   8   7        7.73       -6.90     21.52 o 
  -8   8   7        6.25        0.15     12.54 o 
  -7   8   7        2.22        2.61      7.75 o 
  -6   8   7       19.99        5.75      7.75 o 
  -5   8   7       17.71       -1.98      9.22 o 
  -4   8   7        0.03        0.46     10.31 o 
  -3   8   7        2.96       20.78     10.45 o 
  -2   8   7        8.34        9.83     10.48 o 
  -1   8   7        0.07       -0.59      9.91 o 
   0   8   7        4.28        1.92     10.61 o 
   1   8   7      303.82      297.06     21.21 o 
   2   8   7        0.13        4.14     10.28 o 
   3   8   7      162.93      170.84     17.88 o 
   4   8   7        2.33        6.49     15.32 o 
   5   8   7       59.61       80.45     14.53 o 
   6   8   7        2.43       13.68     11.57 o 
   7   8   7        4.65        5.91     13.74 o 
   8   8   7        5.59       27.91      9.56 o 
   9   8   7        0.03       -3.67      9.95 o 
  10   8   7       52.18       55.81     11.24 o 
  11   8   7       19.82       44.57     18.89 o 
  12   8   7        0.17       -1.43     15.17 o 
 -32   0   8       82.08      118.72     13.17 o 
 -31   0   8      255.82      286.61     18.71 o 
 -30   0   8       39.02       36.07      9.35 o 
 -29   0   8       14.35       15.65      8.68 o 
 -28   0   8      303.81      370.52     20.04 o 
 -27   0   8       29.50       46.49      6.20 o 
 -26   0   8       29.24       37.19      5.85 o 
 -25   0   8      245.44      193.69     10.21 o 
 -24   0   8       68.65       73.69      7.04 o 
 -23   0   8      698.23      612.81     18.06 o 
 -22   0   8     1612.19     1413.92     32.16 o 
 -21   0   8      148.57      160.68     11.93 o 
 -20   0   8      463.01      386.51     13.23 o 
 -19   0   8      146.75      165.72      7.31 o 
 -18   0   8      159.90      188.16     10.13 o 
 -17   0   8        3.74        7.11      3.41 o 
 -16   0   8     1520.72     1387.96     25.51 o 
 -15   0   8      252.65      223.94      8.11 o 
 -14   0   8      116.70      131.13      9.11 o 
 -13   0   8      225.05      209.56      7.78 o 
 -12   0   8      473.50      489.75     12.03 o 
 -11   0   8       97.72       96.86      5.37 o 
 -10   0   8      556.07      479.13      9.56 o 
  -9   0   8      762.26      803.19     14.46 o 
  -8   0   8      148.46      188.27      7.27 o 
  -7   0   8     1211.15     1086.49     39.56 o 
  -6   0   8      385.10      393.19      9.12 o 
  -5   0   8     1724.38     1774.61     27.00 o 
  -4   0   8      275.83      265.49      9.36 o 
  -3   0   8     2758.75     2761.61     51.29 o 
  -2   0   8     1236.83     1615.81     25.52 o 
  -1   0   8     8308.88     8495.28    122.88 o 
   0   0   8    54530.28    55594.21    698.55 o 
   1   0   8    11924.60    11489.38    172.16 o 
   2   0   8     3881.64     4379.19     69.90 o 
   3   0   8     2578.36     2703.57     45.82 o 
   4   0   8      364.67      333.87     14.00 o 
   5   0   8     2292.68     2294.22     40.09 o 
   6   0   8      471.76      509.34     13.67 o 
   7   0   8     2348.21     2229.18     49.18 o 
   8   0   8      349.64      349.78     11.26 o 
   9   0   8      140.08      129.06      7.15 o 
  10   0   8      350.65      346.72      9.92 o 
  11   0   8      367.29      345.36     11.23 o 
  12   0   8     1433.95     1392.28     24.24 o 
  13   0   8        2.34        0.14      2.97 o 
  14   0   8       83.54       83.16      5.68 o 
  15   0   8      577.25      539.86     13.22 o 
  16   0   8      436.17      442.77     11.90 o 
  17   0   8     1915.46     1728.86     34.56 o 
  18   0   8     1152.95     1125.23     33.03 o 
  19   0   8        0.40       -2.94      6.17 o 
  20   0   8      951.21      815.50     44.93 o 
  21   0   8       15.04       -1.67      6.61 o 
  22   0   8     1215.57     1068.67     81.75 o 
  23   0   8        0.11        1.15      7.10 o 
  24   0   8       85.18       49.04      9.88 o 
  25   0   8      239.11      245.19     16.94 o 
  26   0   8       39.59       23.35      9.14 o 
  27   0   8       55.93       55.50     11.13 o 
  28   0   8        0.76       -7.55      7.69 o 
  29   0   8        5.76        5.89     10.07 o 
  30   0   8       52.35       57.39     12.52 o 
 -31   1   8       13.37       38.17     11.36 o 
 -30   1   8       32.10       33.20      9.64 o 
 -29   1   8      121.03      140.67     13.93 o 
 -28   1   8       34.80       33.86      7.49 o 
 -27   1   8        2.67        9.95      3.21 o 
 -26   1   8        0.70       -2.90      2.90 o 
 -25   1   8       13.04       18.35      4.09 o 
 -24   1   8      112.75      101.74      5.18 o 
 -23   1   8        4.95        4.10      4.06 o 
 -22   1   8       11.87        9.60      3.17 o 
 -21   1   8      208.64      187.73      6.77 o 
 -20   1   8       64.74       85.31      4.79 o 
 -19   1   8        1.67       -2.41      2.41 o 
 -18   1   8       12.20       18.97      3.44 o 
 -17   1   8      158.58      142.49      4.75 o 
 -16   1   8        1.26       -2.19      2.19 o 
 -15   1   8      146.25      153.09      4.97 o 
 -14   1   8      165.70      161.81      5.03 o 
 -13   1   8      288.99      298.67      5.74 o 
 -12   1   8      632.05      666.25      9.53 o 
 -11   1   8      293.83      317.29      6.14 o 
 -10   1   8        9.11        2.83      1.49 o 
  -9   1   8       59.55       54.73      3.16 o 
  -8   1   8        4.27        2.45      1.58 o 
  -7   1   8      377.56      391.43      6.98 o 
  -6   1   8       43.23       62.59      3.09 o 
  -5   1   8     1315.02     1403.46     15.94 o 
  -4   1   8     1450.46     1794.37     20.55 o 
  -3   1   8      611.24      696.87      9.72 o 
  -2   1   8       35.74       41.21      2.80 o 
  -1   1   8     2826.34     2838.82     31.09 o 
   0   1   8      794.44      962.23     13.25 o 
   1   1   8       63.08       92.67      4.43 o 
   2   1   8     1295.70     1467.27     19.70 o 
   3   1   8     3140.01     3075.15     36.34 o 
   4   1   8       99.96       65.88      3.82 o 
   5   1   8      853.63      931.80     14.30 o 
   6   1   8       19.19       23.52      2.92 o 
   7   1   8      856.00      882.95     13.95 o 
   8   1   8       19.94       20.00      2.83 o 
   9   1   8      544.61      548.03      9.65 o 
  10   1   8       34.93       35.47      3.93 o 
  11   1   8       39.50       45.39      3.25 o 
  12   1   8     1240.54     1155.59     14.25 o 
  13   1   8        1.82        1.31      2.21 o 
  14   1   8       50.02       55.09      3.40 o 
  15   1   8      473.86      421.94     10.39 o 
  16   1   8        9.10        7.44      2.64 o 
  17   1   8      455.04      444.45     11.59 o 
  18   1   8       40.82       29.49      5.15 o 
  19   1   8      180.27      162.49      8.95 o 
  20   1   8      182.43      154.49      9.09 o 
  21   1   8      229.56      205.31     13.06 o 
  22   1   8        0.32       -3.67      4.42 o 
  23   1   8      149.29      146.25      9.48 o 
  24   1   8        0.09        1.80      5.21 o 
  25   1   8      139.17      135.68      9.63 o 
  26   1   8        9.11       18.02      6.10 o 
  27   1   8       48.70       66.42      9.90 o 
  28   1   8        4.16        6.07      6.05 o 
  29   1   8       42.28       45.68      8.21 o 
  30   1   8        1.65       12.11      9.68 o 
 -31   2   8      137.86      114.81     16.80 o 
 -30   2   8        3.85       17.85     11.64 o 
 -29   2   8      149.36      142.20     17.56 o 
 -28   2   8       12.30       13.47      5.44 o 
 -27   2   8       22.53       35.13      6.87 o 
 -26   2   8       31.78       40.00      5.09 o 
 -25   2   8      161.99      171.00      8.95 o 
 -24   2   8       14.69       12.43      3.27 o 
 -23   2   8      123.50      108.03      6.07 o 
 -22   2   8       74.39       74.30      4.62 o 
 -21   2   8        0.09       -2.79      3.26 o 
 -20   2   8       25.45       23.76      3.50 o 
 -19   2   8      269.62      270.56      6.85 o 
 -18   2   8       87.77       72.90      3.97 o 
 -17   2   8        2.80        3.40      2.61 o 
 -16   2   8      184.33      194.57      5.26 o 
 -15   2   8      167.60      138.72      4.44 o 
 -14   2   8        0.24        1.19      2.10 o 
 -13   2   8     1091.76     1110.67     15.74 o 
 -12   2   8      133.18       99.46      4.24 o 
 -11   2   8       81.10       92.42      3.79 o 
 -10   2   8        6.34        8.20      2.28 o 
  -9   2   8      887.30      778.47     11.45 o 
  -8   2   8      764.77      724.22      9.81 o 
  -7   2   8       36.03       29.43      2.44 o 
  -6   2   8     1374.60     1309.69     18.03 o 
  -5   2   8      316.30      309.49      6.50 o 
  -4   2   8      104.30      142.42      4.62 o 
  -3   2   8      176.13      167.58      5.03 o 
  -2   2   8      150.69      190.66      5.46 o 
  -1   2   8        5.75        8.09      2.37 o 
   0   2   8       91.32       66.48      5.63 o 
   1   2   8      864.78      871.30     13.82 o 
   2   2   8     2295.91     2507.50     30.95 o 
   3   2   8     2938.61     2934.43     35.45 o 
   4   2   8        1.14        4.36      2.48 o 
   5   2   8      213.15      233.65     11.09 o 
   6   2   8       41.69       38.74      3.28 o 
   7   2   8      501.53      494.03      9.25 o 
   8   2   8      218.19      238.19      6.51 o 
   9   2   8      898.52      892.10     13.53 o 
  10   2   8      440.04      434.91      8.81 o 
  11   2   8      299.31      282.18      7.17 o 
  12   2   8       48.57       52.96      3.57 o 
  13   2   8       42.92       54.07      3.42 o 
  14   2   8       36.40       45.06      5.21 o 
  15   2   8      610.73      583.95     11.14 o 
  16   2   8        9.75        5.41      3.53 o 
  17   2   8        0.28        0.35      3.38 o 
  18   2   8      417.75      389.26     12.76 o 
  19   2   8        9.41       23.85      9.48 o 
  20   2   8        0.08       -0.56      4.69 o 
  21   2   8       48.63       43.66      6.70 o 
  22   2   8       80.87       56.11      7.16 o 
  23   2   8        2.42        3.41      5.05 o 
  24   2   8       77.50       82.42      8.19 o 
  25   2   8       62.50       57.80      7.83 o 
  26   2   8       49.38       58.34      8.04 o 
  27   2   8      162.58      148.15     10.60 o 
  28   2   8        2.81        9.59      6.52 o 
  29   2   8       13.58       18.82      7.03 o 
 -30   3   8        5.71       18.89     13.07 o 
 -29   3   8       10.46       10.88     11.74 o 
 -28   3   8        1.07       12.41     11.93 o 
 -27   3   8       25.30        3.44     10.78 o 
 -26   3   8       48.47       56.09      6.32 o 
 -25   3   8       68.06       75.80     11.40 o 
 -24   3   8       50.76       45.47      5.52 o 
 -23   3   8      222.16      224.09      8.11 o 
 -22   3   8        0.14        0.20      2.93 o 
 -21   3   8      406.32      386.44      8.86 o 
 -20   3   8        8.07       12.13      4.50 o 
 -19   3   8        3.90        8.84      3.56 o 
 -18   3   8      177.94      167.76      7.18 o 
 -17   3   8        4.95        1.50      3.45 o 
 -16   3   8      129.66      122.15      7.52 o 
 -15   3   8      246.36      214.22      8.06 o 
 -14   3   8      133.88      126.61      5.58 o 
 -13   3   8      462.81      461.07     10.34 o 
 -12   3   8       34.70       47.52      4.12 o 
 -11   3   8      156.58      169.60      6.48 o 
 -10   3   8      990.95     1021.21     17.18 o 
  -9   3   8      565.32      569.26     11.83 o 
  -8   3   8       30.24       32.58      3.01 o 
  -7   3   8     1074.15     1062.27     15.79 o 
  -6   3   8       75.34      101.27      6.40 o 
  -5   3   8      461.11      407.91      8.22 o 
  -4   3   8      627.56      631.03     10.59 o 
  -3   3   8      109.29       97.68      4.37 o 
  -2   3   8      175.83      196.71      6.04 o 
  -1   3   8      223.23      249.36      7.19 o 
   0   3   8      195.42      192.27      6.45 o 
   1   3   8      607.24      601.31     12.48 o 
   2   3   8     1500.93     1510.04     23.35 o 
   3   3   8      886.83      863.44     14.30 o 
   4   3   8       22.13       33.55      3.46 o 
   5   3   8      267.98      241.68      7.46 o 
   6   3   8       26.86       25.78      4.21 o 
   7   3   8      171.35      149.29      5.55 o 
   8   3   8      156.03      163.77      5.80 o 
   9   3   8        0.92       -2.55      2.55 o 
  10   3   8      498.21      489.88      9.93 o 
  11   3   8       37.40       39.41      3.83 o 
  12   3   8      256.26      251.87      7.25 o 
  13   3   8       29.75       27.81      3.79 o 
  14   3   8        0.13       -3.16      3.16 o 
  15   3   8      548.27      529.97     12.08 o 
  16   3   8       45.17       37.18      4.75 o 
  17   3   8      106.37      101.36      6.89 o 
  18   3   8      157.33      163.12      8.30 o 
  19   3   8        0.69        5.51      4.97 o 
  20   3   8       25.09       30.47      6.31 o 
  21   3   8        8.07       14.47      5.49 o 
  22   3   8       63.53       64.74      7.47 o 
  23   3   8       10.77        8.53      5.61 o 
  24   3   8       64.03       66.95      8.13 o 
  25   3   8        0.31       -5.13      5.13 o 
  26   3   8       12.28       16.16      6.55 o 
  27   3   8       13.71        8.56      6.31 o 
  28   3   8       30.10       21.37      7.75 o 
 -28   4   8       15.66       19.94     14.22 o 
 -27   4   8       33.91       55.55     10.97 o 
 -26   4   8        0.13        3.24      5.91 o 
 -25   4   8       21.54        9.74      6.60 o 
 -24   4   8       89.12       90.91      6.61 o 
 -23   4   8        1.73        5.08      4.40 o 
 -22   4   8       32.05       26.83      4.90 o 
 -21   4   8        1.38       -2.92      4.90 o 
 -20   4   8        0.03       -4.87      4.87 o 
 -19   4   8       31.75       25.28      5.94 o 
 -18   4   8        0.13       -3.56      4.85 o 
 -17   4   8      206.48      212.82     10.57 o 
 -16   4   8      187.82      167.00      9.85 o 
 -15   4   8       59.56       61.81      6.87 o 
 -14   4   8      577.19      561.11     14.57 o 
 -13   4   8       72.15       78.22      6.25 o 
 -12   4   8       40.12       35.90      7.31 o 
 -11   4   8      279.35      288.17     14.93 o 
 -10   4   8       34.31       46.14      5.42 o 
  -9   4   8      630.80      725.37     14.81 o 
  -8   4   8      941.97      897.81     14.66 o 
  -7   4   8      397.92      396.02      9.25 o 
  -6   4   8       99.61       97.02      8.54 o 
  -5   4   8        2.03        3.74      3.15 o 
  -4   4   8      307.00      333.35      9.99 o 
  -3   4   8       86.63       95.85      7.87 o 
  -2   4   8      284.97      327.79      8.42 o 
  -1   4   8      121.27      140.80      6.54 o 
   0   4   8        7.17        8.53      2.93 o 
   1   4   8      331.28      344.68      8.16 o 
   2   4   8     1306.65     1282.03     18.07 o 
   3   4   8     1417.81     1471.29     20.04 o 
   4   4   8     1886.91     1974.95     25.03 o 
   5   4   8        2.57        7.83      3.39 o 
   6   4   8      212.41      208.76      8.81 o 
   7   4   8       30.38       28.11      4.20 o 
   8   4   8      553.72      516.84     14.12 o 
   9   4   8        5.89        2.78      3.42 o 
  10   4   8      480.76      442.98      9.93 o 
  11   4   8       24.46       15.44      4.10 o 
  12   4   8       61.02       60.48      5.31 o 
  13   4   8        2.64       -1.15      3.56 o 
  14   4   8      250.37      230.76      9.94 o 
  15   4   8        0.35        0.06      3.80 o 
  16   4   8      196.01      162.43      7.62 o 
  17   4   8       25.11       30.11      5.43 o 
  18   4   8        0.05        6.98      4.74 o 
  19   4   8      310.97      279.53     12.06 o 
  20   4   8       64.64       41.39      6.70 o 
  21   4   8      218.52      232.17     14.92 o 
  22   4   8       60.28       76.88      8.21 o 
  23   4   8        1.45        0.92      5.40 o 
  24   4   8        0.00        0.61      5.70 o 
  25   4   8        2.71        2.48      7.30 o 
  26   4   8        7.51       -0.93      7.68 o 
 -26   5   8        5.39        1.03      7.38 o 
 -25   5   8       37.07       44.09      9.06 o 
 -24   5   8        3.15       14.27      7.89 o 
 -23   5   8       15.42        7.11      9.64 o 
 -22   5   8        1.63        8.85      6.96 o 
 -21   5   8        7.21        4.64      6.46 o 
 -20   5   8       56.80       62.70      9.36 o 
 -19   5   8        4.25       -2.03      5.58 o 
 -18   5   8       40.54       43.11      8.18 o 
 -17   5   8      200.27      187.79     11.40 o 
 -16   5   8      170.77      175.65     10.99 o 
 -15   5   8      344.16      330.37     14.16 o 
 -14   5   8      629.93      592.77     18.89 o 
 -13   5   8      221.25      235.96     12.23 o 
 -12   5   8       78.64       75.00      7.10 o 
 -11   5   8      172.07      175.43      9.37 o 
 -10   5   8        0.21        0.39      4.58 o 
  -9   5   8       78.85       84.87      7.51 o 
  -8   5   8      297.25      299.58     11.57 o 
  -7   5   8        1.86        0.05      4.05 o 
  -6   5   8      633.95      652.39     13.62 o 
  -5   5   8      405.72      401.36     10.50 o 
  -4   5   8        1.03        5.90      3.31 o 
  -3   5   8       97.48      103.02      5.42 o 
  -2   5   8       85.74       90.29      5.29 o 
  -1   5   8      342.11      309.95      8.75 o 
   0   5   8      333.28      334.46      9.17 o 
   1   5   8      568.67      518.66     11.46 o 
   2   5   8      129.29      141.19      6.42 o 
   3   5   8       69.00       55.96      4.63 o 
   4   5   8      131.36      140.13      6.15 o 
   5   5   8        8.94        1.12      3.44 o 
   6   5   8       41.15       57.78      4.88 o 
   7   5   8       55.87       50.12      4.76 o 
   8   5   8     1669.55     1724.63     28.26 o 
   9   5   8       15.19       24.23      5.02 o 
  10   5   8      345.97      330.70     13.93 o 
  11   5   8       78.80       88.33      7.69 o 
  12   5   8       87.99       89.01      6.74 o 
  13   5   8      144.16      137.29      7.29 o 
  14   5   8      144.64      141.84      7.48 o 
  15   5   8       57.84       61.24      8.30 o 
  16   5   8      321.64      290.37     11.87 o 
  17   5   8        1.06        4.57      4.80 o 
  18   5   8       46.29       62.16      8.16 o 
  19   5   8        0.78        4.04      6.78 o 
  20   5   8       32.87       20.82      8.01 o 
  21   5   8        1.16        7.81      7.63 o 
  22   5   8        0.81        3.44      7.26 o 
  23   5   8        0.02       -0.80      7.57 o 
  24   5   8        4.53        3.13      7.90 o 
 -23   6   8        1.04        1.47      8.60 o 
 -22   6   8        8.04        8.93     13.12 o 
 -21   6   8        2.54       17.56      8.93 o 
 -20   6   8        0.35        2.89      7.81 o 
 -19   6   8       58.90       58.34     10.53 o 
 -18   6   8      123.10      125.07     12.84 o 
 -17   6   8       26.82       19.05      9.03 o 
 -16   6   8      245.34      268.14     17.14 o 
 -15   6   8       46.64       54.05     10.52 o 
 -14   6   8      111.31      107.34     10.13 o 
 -13   6   8        0.23        2.39      6.40 o 
 -12   6   8       48.37       51.43      8.36 o 
 -11   6   8       16.58       28.79      6.38 o 
 -10   6   8       67.46       99.75      8.56 o 
  -9   6   8        9.01        9.58      5.44 o 
  -8   6   8       24.93       14.65      5.85 o 
  -7   6   8        8.04       13.87      5.48 o 
  -6   6   8       28.27       18.82      5.96 o 
  -5   6   8       56.68       56.83      7.36 o 
  -4   6   8      572.25      561.44     20.08 o 
  -3   6   8        4.16        4.01      5.19 o 
  -2   6   8        2.00        1.82      5.13 o 
  -1   6   8       22.16       21.70      6.00 o 
   0   6   8      120.33      132.51      9.05 o 
   1   6   8      173.61      171.89      8.68 o 
   2   6   8       87.13      106.75      6.33 o 
   3   6   8      218.97      225.40      8.50 o 
   4   6   8      490.97      526.33     12.64 o 
   5   6   8       43.14       41.27      5.37 o 
   6   6   8      198.84      191.26      9.23 o 
   7   6   8        4.19        5.78      4.31 o 
   8   6   8       52.36       58.53      6.56 o 
   9   6   8        0.00       -4.55      4.60 o 
  10   6   8        2.92       -3.60      5.29 o 
  11   6   8        1.58       -5.36      5.36 o 
  12   6   8      102.66      100.66     10.15 o 
  13   6   8       18.74       24.13      6.69 o 
  14   6   8       33.20       44.91      7.31 o 
  15   6   8       11.07        6.98      6.31 o 
  16   6   8       22.83       27.84      7.27 o 
  17   6   8        2.61        6.57      6.70 o 
  18   6   8        3.88       -1.14      7.47 o 
  19   6   8        2.13        1.42      7.03 o 
  20   6   8       21.62       10.03      8.39 o 
  21   6   8       19.84       26.43      9.15 o 
 -19   7   8       11.96        2.46     23.33 o 
 -18   7   8      151.55      142.43     15.29 o 
 -17   7   8        0.96        5.73     14.17 o 
 -16   7   8      307.32      258.78     32.93 o 
 -15   7   8       46.04       53.36     15.60 o 
 -14   7   8       23.40       26.76     10.34 o 
 -13   7   8        0.00       15.74      9.28 o 
 -12   7   8        5.81       26.32      9.78 o 
 -11   7   8       59.99       47.06     10.94 o 
 -10   7   8        1.10        0.24      8.06 o 
  -9   7   8       24.36       27.26      8.71 o 
  -8   7   8       17.07       13.07      9.78 o 
  -7   7   8        4.19        3.35      6.99 o 
  -6   7   8       27.60       25.07     11.70 o 
  -5   7   8       45.23       58.84      9.37 o 
  -4   7   8       51.12       42.00      9.10 o 
  -3   7   8        5.56        2.72      6.96 o 
  -2   7   8       11.66       19.18      7.87 o 
  -1   7   8        3.84       10.53      7.26 o 
   0   7   8       15.36       24.62     10.05 o 
   1   7   8       12.74       22.41     16.65 o 
   2   7   8       90.70       90.21     13.41 o 
   3   7   8        9.90       17.86      9.88 o 
   4   7   8      428.49      476.96     25.01 o 
   5   7   8       34.88       39.24      9.42 o 
   6   7   8      503.91      452.54     20.88 o 
   7   7   8        6.30       13.61      7.95 o 
   8   7   8       25.27       16.03      8.66 o 
   9   7   8        4.53       12.32      6.97 o 
  10   7   8       15.52       18.33      7.34 o 
  11   7   8       32.22       26.64      8.46 o 
  12   7   8       22.21        3.37      8.04 o 
  13   7   8        9.30        1.24      9.48 o 
  14   7   8       75.39       78.36     10.83 o 
  15   7   8       71.66       78.42     12.78 o 
  16   7   8        0.16        1.41      7.19 o 
  17   7   8        0.29       -0.47      8.22 o 
 -13   8   8        8.98        7.69     10.68 o 
 -12   8   8       22.00       19.17     13.17 o 
 -11   8   8        0.19        3.09     10.12 o 
 -10   8   8        2.57        3.98     12.60 o 
  -9   8   8        0.19       -1.89      9.35 o 
  -8   8   8       19.52       20.82     10.60 o 
  -7   8   8       27.30       25.81      8.99 o 
  -6   8   8       12.37       20.30     17.65 o 
  -5   8   8        0.12        6.77      9.98 o 
  -4   8   8        3.83       18.40     11.64 o 
  -3   8   8        0.96       -4.93      9.63 o 
  -2   8   8       18.78       36.23     12.64 o 
  -1   8   8        4.70        7.68     10.17 o 
   0   8   8        0.88       17.64     10.95 o 
   1   8   8      168.52      223.04     19.70 o 
   2   8   8      169.07      180.00     17.77 o 
   3   8   8       52.71       78.04     14.46 o 
   4   8   8       36.43       45.06     12.79 o 
   5   8   8       37.11       34.33     12.95 o 
   6   8   8       32.57       50.94     15.21 o 
   7   8   8        2.17       -3.11      8.37 o 
   8   8   8       19.67       24.66     12.65 o 
   9   8   8        0.14       -2.57      8.79 o 
  10   8   8       20.18       12.98     11.72 o 
  11   8   8       38.19       46.28     19.37 o 
 -31   1   9        7.10       -0.48      5.35 o 
 -30   1   9       34.88       27.25      8.49 o 
 -29   1   9        3.76       -4.02      5.22 o 
 -28   1   9       84.88      100.47      7.15 o 
 -27   1   9      107.16      107.86      5.88 o 
 -26   1   9       17.16       25.10      4.35 o 
 -25   1   9        2.83       -0.51      3.18 o 
 -24   1   9        8.24        2.53      3.32 o 
 -23   1   9      115.50      109.56      5.70 o 
 -22   1   9        0.96       -0.56      3.47 o 
 -21   1   9       11.80        3.41      3.41 o 
 -20   1   9      647.32      653.72     13.64 o 
 -19   1   9        6.01       10.50      3.46 o 
 -18   1   9      930.65      875.43     16.41 o 
 -17   1   9       14.67       34.23      4.06 o 
 -16   1   9     1215.16     1218.16     16.95 o 
 -15   1   9        5.88        0.61      2.56 o 
 -14   1   9        2.85        0.71      1.83 o 
 -13   1   9     1056.41      969.95     12.93 o 
 -12   1   9      628.86      584.03     12.43 o 
 -11   1   9      117.08      126.18      4.28 o 
 -10   1   9       96.35       90.49      3.19 o 
  -9   1   9        0.12        0.83      1.66 o 
  -8   1   9      191.04      214.31      4.96 o 
  -7   1   9      785.22      792.25     11.62 o 
  -6   1   9      900.81      914.79     11.86 o 
  -5   1   9       55.92       70.00      3.20 o 
  -4   1   9      565.00      583.04      8.94 o 
  -3   1   9     1338.31     1370.53     17.38 o 
  -2   1   9      216.27      232.02      6.00 o 
  -1   1   9     2271.91     2541.71     31.06 o 
   0   1   9       90.36      105.45      4.60 o 
   1   1   9      172.60      129.41      5.04 o 
   2   1   9      212.17      191.13      8.44 o 
   3   1   9     1103.87     1212.68     17.65 o 
   4   1   9     1918.76     1842.42     24.29 o 
   5   1   9      108.48      103.72      4.83 o 
   6   1   9     3126.04     2979.42     36.28 o 
   7   1   9       94.92       99.08      4.89 o 
   8   1   9      335.23      337.26      8.23 o 
   9   1   9      140.67      157.09      5.51 o 
  10   1   9      134.49      168.31      5.72 o 
  11   1   9      906.30      886.73     13.80 o 
  12   1   9      654.22      621.87     10.50 o 
  13   1   9        7.43       12.98      2.89 o 
  14   1   9        3.28        3.14      2.73 o 
  15   1   9      121.34      114.02      4.93 o 
  16   1   9       71.65       67.01      4.67 o 
  17   1   9      274.18      220.47      9.45 o 
  18   1   9      130.48      110.93      8.06 o 
  19   1   9      743.30      684.68     27.88 o 
  20   1   9       88.32       95.34      8.18 o 
  21   1   9       20.11       12.54      5.55 o 
  22   1   9      305.00      275.70     12.16 o 
  23   1   9       31.38       26.04      6.27 o 
  24   1   9        3.00        3.62      5.53 o 
  25   1   9      309.81      326.79     23.67 o 
  26   1   9        3.41        3.70      5.78 o 
  27   1   9       10.47        5.26      6.24 o 
  28   1   9        3.01        4.97      6.46 o 
  29   1   9        3.30        1.36      6.78 o 
 -30   2   9       67.45       65.37     14.03 o 
 -29   2   9       71.98       78.54     15.17 o 
 -28   2   9        0.97       -4.48      6.44 o 
 -27   2   9       23.82       37.95      5.43 o 
 -26   2   9        7.71       11.49      6.60 o 
 -25   2   9       91.31       73.36      4.84 o 
 -24   2   9        8.93        2.02      3.92 o 
 -23   2   9       89.81       83.08      6.87 o 
 -22   2   9        8.68       12.53      3.62 o 
 -21   2   9      388.91      366.17      9.88 o 
 -20   2   9      286.79      277.91     10.40 o 
 -19   2   9      320.06      284.40      9.73 o 
 -18   2   9        1.45        0.73      3.10 o 
 -17   2   9      224.98      222.34      7.84 o 
 -16   2   9      389.13      378.70      8.93 o 
 -15   2   9      227.35      231.46      6.32 o 
 -14   2   9      435.88      398.65      7.83 o 
 -13   2   9      576.32      527.47     10.92 o 
 -12   2   9      166.05      163.30      5.21 o 
 -11   2   9      339.88      314.19      6.98 o 
 -10   2   9      102.04       89.87      4.03 o 
  -9   2   9       93.14       88.22      3.89 o 
  -8   2   9      589.32      572.78      9.31 o 
  -7   2   9       16.68       10.52      2.32 o 
  -6   2   9       76.07       74.40      4.14 o 
  -5   2   9        2.52        5.94      2.34 o 
  -4   2   9     1267.78     1248.61     16.63 o 
  -3   2   9      709.59      737.58     11.50 o 
  -2   2   9       14.11       10.34      2.54 o 
  -1   2   9      869.26      895.08     14.35 o 
   0   2   9     2603.81     2550.09     31.71 o 
   1   2   9     1842.19     1900.62     25.12 o 
   2   2   9       38.51       27.69      3.95 o 
   3   2   9     1584.29     1754.74     23.81 o 
   4   2   9       86.52      108.98      5.17 o 
   5   2   9      365.91      352.59      8.64 o 
   6   2   9      557.00      517.92     10.68 o 
   7   2   9      165.10      154.95      8.61 o 
   8   2   9        7.88        8.36      2.86 o 
   9   2   9       50.03       57.28      4.01 o 
  10   2   9      938.02      918.50     14.36 o 
  11   2   9     1999.63     1862.18     23.77 o 
  12   2   9       37.45       32.73      3.71 o 
  13   2   9      310.71      310.93      7.51 o 
  14   2   9       59.02       52.32      4.01 o 
  15   2   9       17.48        9.56      3.47 o 
  16   2   9       10.46       16.76      4.44 o 
  17   2   9     1268.73     1122.55     21.26 o 
  18   2   9      501.10      475.68     13.27 o 
  19   2   9      139.57      121.16     10.03 o 
  20   2   9      317.45      289.96     12.34 o 
  21   2   9       16.25       29.50      6.22 o 
  22   2   9       12.80       15.05      5.75 o 
  23   2   9      250.96      245.40     13.68 o 
  24   2   9        8.84       20.84      6.04 o 
  25   2   9       46.86       40.73      7.34 o 
  26   2   9        0.61       -1.19      5.65 o 
  27   2   9        1.21       -4.34      5.62 o 
  28   2   9        1.65        3.58      6.37 o 
 -29   3   9       13.10        9.16     11.83 o 
 -28   3   9        1.00       -6.78     10.78 o 
 -27   3   9      191.69      237.85     13.08 o 
 -26   3   9      166.29      170.38     12.39 o 
 -25   3   9        1.73       -5.86      7.01 o 
 -24   3   9       49.90       40.45      4.55 o 
 -23   3   9      192.99      173.66      7.48 o 
 -22   3   9      236.96      219.13      8.36 o 
 -21   3   9      183.64      172.74      7.65 o 
 -20   3   9       47.25       45.37      4.92 o 
 -19   3   9       15.63       21.59      4.70 o 
 -18   3   9       11.32       14.96      3.98 o 
 -17   3   9       35.90       30.10      3.87 o 
 -16   3   9      173.33      154.55      6.53 o 
 -15   3   9      110.12       93.60      6.75 o 
 -14   3   9        5.05        0.88      2.96 o 
 -13   3   9     1046.96     1088.68     16.67 o 
 -12   3   9        4.55       10.40      2.95 o 
 -11   3   9      342.48      318.90      7.50 o 
 -10   3   9      721.25      760.73     13.21 o 
  -9   3   9      292.78      295.92      6.54 o 
  -8   3   9      530.50      540.43      9.51 o 
  -7   3   9      114.12      103.51      5.49 o 
  -6   3   9        0.26       -0.03      1.78 o 
  -5   3   9       75.39       67.71      4.00 o 
  -4   3   9      103.90      102.36      4.90 o 
  -3   3   9      164.43      143.91      6.20 o 
  -2   3   9       58.51       53.17      4.17 o 
  -1   3   9        0.08        6.95      3.12 o 
   0   3   9      298.76      285.15      8.00 o 
   1   3   9      133.50      118.08      5.58 o 
   2   3   9        0.02       -2.81      2.81 o 
   3   3   9      169.57      150.00      5.64 o 
   4   3   9      413.79      398.32      8.82 o 
   5   3   9      414.12      431.03      9.26 o 
   6   3   9        4.87        8.92      2.99 o 
   7   3   9      236.09      229.71      7.06 o 
   8   3   9      629.47      678.19     12.19 o 
   9   3   9     2564.19     2550.01     30.74 o 
  10   3   9     1170.19     1228.85     18.02 o 
  11   3   9      179.06      164.22      6.24 o 
  12   3   9      764.00      730.44     13.00 o 
  13   3   9      160.88      160.42      6.51 o 
  14   3   9       43.96       33.46      4.78 o 
  15   3   9       12.94       15.29      4.15 o 
  16   3   9       66.33       55.40      5.47 o 
  17   3   9        0.27       -0.68      4.32 o 
  18   3   9       13.33        9.68      4.81 o 
  19   3   9       64.52       45.22      6.68 o 
  20   3   9        6.73       -2.16      5.08 o 
  21   3   9       93.08       87.71      8.31 o 
  22   3   9       33.07       26.04      6.48 o 
  23   3   9        0.04        2.66      5.61 o 
  24   3   9        0.48        7.95      7.11 o 
  25   3   9       14.92        9.30      6.21 o 
  26   3   9      130.49      142.62     10.92 o 
  27   3   9       26.61       34.35      7.74 o 
 -28   4   9        3.84       20.71     14.22 o 
 -27   4   9       12.05       11.21      8.78 o 
 -26   4   9       82.18       93.13      9.34 o 
 -25   4   9       39.39       41.37      7.76 o 
 -24   4   9      189.25      208.10      7.76 o 
 -23   4   9        3.47        5.53      3.95 o 
 -22   4   9       24.61       16.88      5.10 o 
 -21   4   9       33.31       41.11      5.42 o 
 -20   4   9       97.74       94.44      6.82 o 
 -19   4   9       24.69       18.40      4.87 o 
 -18   4   9       58.84       50.69      7.07 o 
 -17   4   9        2.43        9.97      5.63 o 
 -16   4   9       13.78       19.00      6.05 o 
 -15   4   9      597.63      583.50     17.91 o 
 -14   4   9      310.22      333.28     13.44 o 
 -13   4   9      237.27      212.36      9.61 o 
 -12   4   9       53.85       63.41      6.18 o 
 -11   4   9      383.92      391.02     12.18 o 
 -10   4   9        3.12        4.16      4.21 o 
  -9   4   9       14.70       30.18      5.09 o 
  -8   4   9      133.27      126.14      7.56 o 
  -7   4   9       21.80       22.57      4.44 o 
  -6   4   9       66.40       73.53      7.04 o 
  -5   4   9      287.25      293.06      8.42 o 
  -4   4   9       42.14       51.76      4.92 o 
  -3   4   9       29.83       21.96      3.85 o 
  -2   4   9      434.54      350.69     11.70 o 
  -1   4   9       60.16       65.68      4.44 o 
   0   4   9       38.71       46.10      4.13 o 
   1   4   9      737.08      750.14     13.03 o 
   2   4   9      328.53      330.94      9.19 o 
   3   4   9     1492.31     1420.50     21.51 o 
   4   4   9       31.88       29.72      4.24 o 
   5   4   9      832.08      805.01     14.87 o 
   6   4   9      268.88      281.66      8.31 o 
   7   4   9      238.52      255.27      8.09 o 
   8   4   9      296.97      288.79      8.55 o 
   9   4   9        0.40        0.14      3.44 o 
  10   4   9       51.54       44.57      5.30 o 
  11   4   9        0.00       -1.69      3.70 o 
  12   4   9       14.30       18.18      4.98 o 
  13   4   9       85.60       99.09      6.40 o 
  14   4   9       37.49       47.15      5.37 o 
  15   4   9       16.81       14.83      5.53 o 
  16   4   9       29.19       18.31      5.20 o 
  17   4   9       64.56       51.32      7.64 o 
  18   4   9       27.81       30.13      5.83 o 
  19   4   9       76.61       86.56      8.27 o 
  20   4   9        5.83        6.44      5.64 o 
  21   4   9       42.28       43.21      7.29 o 
  22   4   9       13.63       11.29      6.88 o 
  23   4   9        3.57       -2.48      5.51 o 
  24   4   9        1.05        3.28      5.99 o 
  25   4   9      137.65      149.22     13.35 o 
 -25   5   9       27.91       36.65      8.96 o 
 -24   5   9       41.56       38.75      6.85 o 
 -23   5   9        4.18       -4.21     10.39 o 
 -22   5   9       18.27       18.59     10.74 o 
 -21   5   9        7.96        3.78      6.52 o 
 -20   5   9       52.39       52.73      8.83 o 
 -19   5   9       11.29       23.11      6.95 o 
 -18   5   9       65.76       67.73      8.50 o 
 -17   5   9      707.46      789.87     24.79 o 
 -16   5   9        4.83       21.52      6.90 o 
 -15   5   9      448.49      404.57     15.92 o 
 -14   5   9       44.92       48.28      7.93 o 
 -13   5   9      368.15      330.86     14.63 o 
 -12   5   9       27.11       33.33      6.24 o 
 -11   5   9      234.54      275.42     11.50 o 
 -10   5   9       20.92       19.57      5.86 o 
  -9   5   9      444.92      478.35     14.73 o 
  -8   5   9       18.16       19.98      5.67 o 
  -7   5   9       34.84       40.06      4.72 o 
  -6   5   9        5.64        4.65      3.74 o 
  -5   5   9        9.67       15.23      4.07 o 
  -4   5   9        0.06        2.43      3.63 o 
  -3   5   9      464.90      477.49     10.93 o 
  -2   5   9        4.03        5.98      4.65 o 
  -1   5   9      409.95      409.01      9.55 o 
   0   5   9        2.93        3.02      3.41 o 
   1   5   9      457.34      478.30     10.66 o 
   2   5   9      177.97      168.26      6.72 o 
   3   5   9      189.45      167.12      6.83 o 
   4   5   9        2.11        9.14      3.83 o 
   5   5   9     2212.78     2295.44     29.46 o 
   6   5   9       56.67       75.20      5.89 o 
   7   5   9      837.79      869.40     16.54 o 
   8   5   9       66.65       66.93      6.47 o 
   9   5   9      248.82      252.50     10.16 o 
  10   5   9        5.34        4.46      4.56 o 
  11   5   9       36.67       21.41      5.38 o 
  12   5   9       15.42       17.00      5.33 o 
  13   5   9       52.78       54.92      7.95 o 
  14   5   9       15.13       14.93      4.72 o 
  15   5   9        5.19        8.34      5.05 o 
  16   5   9        0.00       -2.55      4.59 o 
  17   5   9        0.31        5.70      4.90 o 
  18   5   9       47.89       25.87      7.20 o 
  19   5   9       41.11       46.58      9.35 o 
  20   5   9        4.66        0.55      7.14 o 
  21   5   9        0.08       -1.90      9.44 o 
  22   5   9        1.60       -3.67      7.35 o 
  23   5   9        0.01       -3.61      7.66 o 
 -22   6   9       15.64       14.04      9.61 o 
 -21   6   9       30.83       25.03      9.85 o 
 -20   6   9       51.68       74.93     31.64 o 
 -19   6   9      150.40      174.19     15.16 o 
 -18   6   9       26.38       27.21     13.74 o 
 -17   6   9        1.98       19.98      9.04 o 
 -16   6   9        4.36       -0.56     10.03 o 
 -15   6   9        3.45        4.54      6.89 o 
 -14   6   9       99.88      116.64     11.06 o 
 -13   6   9      214.53      187.62     12.75 o 
 -12   6   9       37.17       41.31      8.36 o 
 -11   6   9       19.18       29.16      7.72 o 
 -10   6   9       20.77       17.73      6.08 o 
  -9   6   9        1.06        0.45      5.17 o 
  -8   6   9       23.27       18.55      6.20 o 
  -7   6   9      117.69      105.00      8.65 o 
  -6   6   9       23.29       20.26      6.13 o 
  -5   6   9      404.89      400.81     16.30 o 
  -4   6   9        2.75        6.29      7.39 o 
  -3   6   9       15.05       34.71      6.70 o 
  -2   6   9      177.61      192.47     10.62 o 
  -1   6   9        0.21        4.28      5.09 o 
   0   6   9       43.19       43.06      7.06 o 
   1   6   9       75.10       69.12      6.91 o 
   2   6   9       65.96       84.70      5.74 o 
   3   6   9      275.85      299.27      9.24 o 
   4   6   9       37.49       44.06      8.85 o 
   5   6   9       15.41       11.25      4.48 o 
   6   6   9       28.64       26.29      5.13 o 
   7   6   9       84.39       76.08      7.17 o 
   8   6   9      102.94      114.86      8.90 o 
   9   6   9      115.35      103.30     12.63 o 
  10   6   9       63.08       51.26      7.51 o 
  11   6   9       35.47       28.84      7.15 o 
  12   6   9       50.87       49.59      7.76 o 
  13   6   9        9.55       17.54      6.27 o 
  14   6   9        0.20       -1.08      6.10 o 
  15   6   9        0.26        7.88      6.12 o 
  16   6   9        6.78        7.07      6.61 o 
  17   6   9       32.16       45.24      8.42 o 
  18   6   9       10.07       11.66      7.93 o 
  19   6   9        9.30       -1.92      8.30 o 
  20   6   9        5.95       -7.48      7.48 o 
 -18   7   9        7.53       11.00     10.63 o 
 -17   7   9      180.38      147.31     15.76 o 
 -16   7   9       15.97       14.54     10.86 o 
 -15   7   9      165.53      167.42     16.51 o 
 -14   7   9        0.39       11.89     10.41 o 
 -13   7   9       94.30       92.08     13.67 o 
 -12   7   9        3.98       -1.21      8.55 o 
 -11   7   9        0.54        4.34      9.59 o 
 -10   7   9        1.61        9.97      9.68 o 
  -9   7   9        4.34        1.61      8.62 o 
  -8   7   9       62.72       63.89      8.60 o 
  -7   7   9       30.60       17.77      6.98 o 
  -6   7   9       10.85       26.64      7.43 o 
  -5   7   9      175.59      184.04     11.76 o 
  -4   7   9       11.44       11.39      6.69 o 
  -3   7   9        0.06       -1.27      6.30 o 
  -2   7   9        0.01        1.92      6.18 o 
  -1   7   9        0.42        2.77      7.31 o 
   0   7   9        3.29       10.66      7.63 o 
   1   7   9      140.74      135.83     14.20 o 
   2   7   9       11.72        0.02      8.30 o 
   3   7   9      310.05      323.62     14.54 o 
   4   7   9        0.35        6.67      7.58 o 
   5   7   9      733.79      756.01     25.98 o 
   6   7   9       15.20       11.52      8.35 o 
   7   7   9       64.29       51.59      9.93 o 
   8   7   9       31.85       42.41      9.73 o 
   9   7   9        2.45       -6.76     12.31 o 
  10   7   9        2.22       -6.70      7.46 o 
  11   7   9       21.38        3.63      8.30 o 
  12   7   9        2.11      -10.69     11.74 o 
  13   7   9       11.57        8.52     10.44 o 
  14   7   9        8.99        4.16      8.68 o 
  15   7   9        0.37       -8.56      8.56 o 
  16   7   9       45.39       49.53      9.55 o 
 -11   8   9        3.33       -9.85      9.85 o 
 -10   8   9        0.87       -9.62      9.62 o 
  -9   8   9        0.04       -9.37      9.37 o 
  -8   8   9        5.28       -9.35      9.35 o 
  -7   8   9        6.11       29.39     15.84 o 
  -6   8   9        5.73       11.82     10.68 o 
  -5   8   9        0.37       11.18     10.63 o 
  -4   8   9        1.01        6.00     10.69 o 
  -3   8   9        0.37        9.09     10.43 o 
  -2   8   9       10.41        4.78     12.69 o 
  -1   8   9      160.08      148.83     17.20 o 
   0   8   9        2.06        8.56     10.93 o 
   1   8   9      104.32      117.64     16.71 o 
   2   8   9       29.97       49.32     13.59 o 
   3   8   9        0.76       -2.09      8.24 o 
   4   8   9        1.17        2.03      9.21 o 
   5   8   9        0.06        0.31      8.61 o 
   6   8   9        1.66        4.59      9.01 o 
   7   8   9       19.63        8.84      9.20 o 
   8   8   9        7.41       14.26     11.71 o 
   9   8   9        0.64       -6.17     10.09 o 
 -31   0  10       15.15       25.29      9.73 o 
 -30   0  10        0.73       -5.11      7.25 o 
 -29   0  10      173.10      162.02     10.25 o 
 -28   0  10      173.39      184.35     11.20 o 
 -27   0  10       54.03       54.87     11.83 o 
 -26   0  10        0.40        6.29      5.39 o 
 -25   0  10        5.46        5.96      6.68 o 
 -24   0  10       57.97       30.17      6.37 o 
 -23   0  10       10.75       16.77      5.59 o 
 -22   0  10      359.20      248.38     12.28 o 
 -21   0  10      150.53      168.09     13.22 o 
 -20   0  10      116.66      142.03      9.29 o 
 -19   0  10      355.36      363.64     16.37 o 
 -18   0  10      111.93       89.36      9.64 o 
 -17   0  10     2943.76     2904.10     79.82 o 
 -16   0  10      174.13      179.61     10.93 o 
 -15   0  10     2400.85     2234.95     80.85 o 
 -14   0  10      501.49      556.99     14.88 o 
 -13   0  10      128.39      117.92      7.14 o 
 -12   0  10      368.98      393.94     11.33 o 
 -11   0  10     8765.70     8629.94    113.34 o 
 -10   0  10      482.13      486.22     11.10 o 
  -9   0  10      191.24      159.71      7.81 o 
  -8   0  10      226.86      240.29      7.80 o 
  -7   0  10       11.89        7.65      3.00 o 
  -6   0  10       36.30       50.14      4.38 o 
  -5   0  10      250.41      310.18      9.04 o 
  -4   0  10      370.89      369.73     11.17 o 
  -3   0  10      724.81      744.33     17.60 o 
  -2   0  10      609.25      694.14     17.05 o 
  -1   0  10      469.89      471.57     13.35 o 
   0   0  10      330.67      384.61     15.35 o 
   1   0  10     1149.33     1125.75     23.98 o 
   2   0  10      123.67      116.73     12.82 o 
   3   0  10     5765.71     5763.82     91.71 o 
   4   0  10     1056.92      950.31     23.27 o 
   5   0  10       36.74       64.89      6.17 o 
   6   0  10     1457.11     1365.21     28.12 o 
   7   0  10     1772.33     1674.49     35.11 o 
   8   0  10        2.01        3.00      4.06 o 
   9   0  10      947.34      874.25     21.01 o 
  10   0  10      486.47      484.90     14.71 o 
  11   0  10      929.53      849.88     18.35 o 
  12   0  10     1085.43     1121.83     22.14 o 
  13   0  10       91.07      101.07      6.90 o 
  14   0  10       29.27       27.95      5.23 o 
  15   0  10       51.22       42.26      7.58 o 
  16   0  10        5.46        4.11      5.38 o 
  17   0  10       13.61        0.65      6.52 o 
  18   0  10      972.21      893.12     35.24 o 
  19   0  10        3.47       -1.40      6.61 o 
  20   0  10     1293.22     1220.94     48.95 o 
  21   0  10      485.45      533.85     23.57 o 
  22   0  10       64.85       68.63     13.50 o 
  23   0  10       59.19       54.52     10.53 o 
  24   0  10       30.74       38.42      9.78 o 
  25   0  10        7.33        5.01      8.43 o 
  26   0  10        4.94        0.06      8.15 o 
  27   0  10        0.99       -3.97      8.33 o 
  28   0  10       24.17       22.59     10.83 o 
 -30   1  10       27.12       43.54      7.36 o 
 -29   1  10       39.42       46.25      6.10 o 
 -28   1  10       12.64       12.33      3.92 o 
 -27   1  10      100.82      106.07     14.46 o 
 -26   1  10       59.06       69.08      5.81 o 
 -25   1  10       79.79       73.33      5.40 o 
 -24   1  10       31.14       35.03      4.48 o 
 -23   1  10       85.31       84.27      6.61 o 
 -22   1  10      105.43      118.57      8.09 o 
 -21   1  10      360.82      296.79     14.93 o 
 -20   1  10      584.88      513.19     12.45 o 
 -19   1  10     1680.25     1525.24     25.44 o 
 -18   1  10        6.32       20.38      4.57 o 
 -17   1  10      241.32      223.80      8.22 o 
 -16   1  10       11.67       16.89      3.97 o 
 -15   1  10      354.37      305.67      8.32 o 
 -14   1  10      108.45      102.70      4.19 o 
 -13   1  10       82.72       65.32      3.62 o 
 -12   1  10        8.11       11.52      2.70 o 
 -11   1  10     2023.55     1953.73     36.96 o 
 -10   1  10     2351.32     2246.90     36.82 o 
  -9   1  10     1353.84     1400.11     16.47 o 
  -8   1  10      317.48      303.45      6.42 o 
  -7   1  10       55.55       62.42      4.41 o 
  -6   1  10       79.34       88.77      3.95 o 
  -5   1  10     1253.50     1149.06     15.49 o 
  -4   1  10     1282.17     1311.75     19.34 o 
  -3   1  10     1276.09     1365.18     17.80 o 
  -2   1  10      187.13      176.84      7.44 o 
  -1   1  10       13.18        4.54      2.63 o 
   0   1  10       24.92       10.94      2.88 o 
   1   1  10      313.18      327.40      8.15 o 
   2   1  10      293.88      357.25      8.60 o 
   3   1  10     1250.51     1161.68     17.63 o 
   4   1  10      649.92      625.88     13.37 o 
   5   1  10      996.44      893.80     14.88 o 
   6   1  10      252.60      273.03      7.72 o 
   7   1  10       33.99       34.40      3.80 o 
   8   1  10      155.38      164.62      6.26 o 
   9   1  10     1464.72     1473.33     19.90 o 
  10   1  10      474.13      468.14      9.73 o 
  11   1  10       42.87       44.48      4.17 o 
  12   1  10     2027.70     2026.47     24.03 o 
  13   1  10     3226.79     3034.51     33.19 o 
  14   1  10      903.48      912.64     13.98 o 
  15   1  10      683.82      691.54     12.88 o 
  16   1  10      270.74      265.01      8.20 o 
  17   1  10       57.46       61.09      6.08 o 
  18   1  10       10.03       13.45      5.49 o 
  19   1  10      151.05      128.95      9.07 o 
  20   1  10       32.62       43.85      8.68 o 
  21   1  10        5.59        2.08      5.13 o 
  22   1  10       61.68       55.82      7.52 o 
  23   1  10       51.02       75.76      9.79 o 
  24   1  10        3.26        4.30      5.66 o 
  25   1  10       54.91       51.84      8.08 o 
  26   1  10       18.83       24.67      6.96 o 
  27   1  10       93.11       97.05     14.35 o 
  28   1  10       24.27       34.90      8.34 o 
 -30   2  10        4.84       -6.30     10.21 o 
 -29   2  10        1.06        8.46      4.80 o 
 -28   2  10       40.36       23.37      5.39 o 
 -27   2  10        0.05        4.60      5.29 o 
 -26   2  10       44.69       40.15     10.58 o 
 -25   2  10       36.79       31.44      4.48 o 
 -24   2  10       77.19       65.31      5.25 o 
 -23   2  10        0.06       -3.37      3.37 o 
 -22   2  10      203.88      176.21      7.55 o 
 -21   2  10      305.29      305.04     13.50 o 
 -20   2  10      256.68      245.52     13.43 o 
 -19   2  10      196.18      193.30      7.83 o 
 -18   2  10       21.98       19.77      5.22 o 
 -17   2  10      239.73      233.48      9.72 o 
 -16   2  10      180.04      208.06     13.31 o 
 -15   2  10       10.83        4.58      3.98 o 
 -14   2  10      752.78      779.38     16.33 o 
 -13   2  10      385.15      349.68      8.67 o 
 -12   2  10      504.93      456.05      9.58 o 
 -11   2  10       48.18       48.49      3.96 o 
 -10   2  10       63.63       59.70      4.12 o 
  -9   2  10     2780.40     2717.01     30.42 o 
  -8   2  10      110.32       98.59      4.15 o 
  -7   2  10      258.56      221.22      6.76 o 
  -6   2  10      174.07      161.60      6.39 o 
  -5   2  10     1489.39     1514.07     24.59 o 
  -4   2  10        6.49        2.74      2.48 o 
  -3   2  10      548.82      493.90     10.10 o 
  -2   2  10      685.17      748.52     13.08 o 
  -1   2  10     1961.34     1858.99     25.00 o 
   0   2  10     1414.96     1409.87     20.40 o 
   1   2  10      264.31      248.92      7.55 o 
   2   2  10      857.68      942.50     15.61 o 
   3   2  10       13.76       12.74      3.40 o 
   4   2  10       30.52       50.84      4.44 o 
   5   2  10       14.98       10.38      3.16 o 
   6   2  10      233.92      228.36      7.42 o 
   7   2  10      116.67      113.16      5.24 o 
   8   2  10      927.61      928.56     14.78 o 
   9   2  10        1.00        4.44      3.31 o 
  10   2  10      852.88      825.81     13.99 o 
  11   2  10     1158.26     1051.34     16.37 o 
  12   2  10       44.95       48.37      4.45 o 
  13   2  10      404.87      430.34      9.74 o 
  14   2  10      597.25      623.34     12.42 o 
  15   2  10      529.90      508.95     12.27 o 
  16   2  10       65.63       64.66      6.32 o 
  17   2  10       13.30       32.95      5.67 o 
  18   2  10        1.16        1.11      4.60 o 
  19   2  10        8.12        8.88      5.28 o 
  20   2  10        1.62        4.42      5.31 o 
  21   2  10      192.24      170.32     10.46 o 
  22   2  10      141.22      134.55      9.99 o 
  23   2  10      109.45      140.28     10.34 o 
  24   2  10       48.08       33.08      7.13 o 
  25   2  10        2.01       -4.97      5.66 o 
  26   2  10       16.84       15.05      6.77 o 
  27   2  10       32.43       20.39      7.29 o 
 -29   3  10       92.71       79.21     16.80 o 
 -28   3  10       52.89       61.84     15.65 o 
 -27   3  10       51.15       56.02      8.93 o 
 -26   3  10       13.29       23.65      5.67 o 
 -25   3  10       82.78       69.52      5.55 o 
 -24   3  10        0.85       -3.29      3.62 o 
 -23   3  10        0.90        3.94      6.35 o 
 -22   3  10        8.50        9.14      4.59 o 
 -21   3  10        5.57        2.18      4.60 o 
 -20   3  10      130.73      129.10      9.87 o 
 -19   3  10        0.35        8.10      4.15 o 
 -18   3  10      170.86      147.30      7.50 o 
 -17   3  10       64.91       89.34      8.56 o 
 -16   3  10      366.21      304.46     10.64 o 
 -15   3  10      162.52      186.19     13.89 o 
 -14   3  10     1239.93     1177.03     22.43 o 
 -13   3  10        2.20        8.30      3.80 o 
 -12   3  10     1984.69     1871.55     27.95 o 
 -11   3  10      132.80      165.75     10.64 o 
 -10   3  10      290.02      304.31      8.39 o 
  -9   3  10       41.90       40.24      3.30 o 
  -8   3  10        0.53       -1.37      2.46 o 
  -7   3  10        0.31       -2.39      2.39 o 
  -6   3  10      123.33      146.36      6.07 o 
  -5   3  10      236.14      263.40      7.16 o 
  -4   3  10        8.19        9.34      3.11 o 
  -3   3  10      175.15      181.29      7.04 o 
  -2   3  10      423.08      429.34      9.96 o 
  -1   3  10      161.06      157.63      8.24 o 
   0   3  10       30.68       20.91      3.95 o 
   1   3  10      931.52      934.79     15.97 o 
   2   3  10      991.14      985.00     16.62 o 
   3   3  10      353.63      326.73      9.63 o 
   4   3  10       16.63       28.25      3.75 o 
   5   3  10       54.15       55.05      4.45 o 
   6   3  10     1190.60     1119.79     17.02 o 
   7   3  10      515.51      482.86     10.52 o 
   8   3  10     1639.62     1558.19     21.67 o 
   9   3  10      249.51      267.28     10.96 o 
  10   3  10     2108.82     2019.08     26.28 o 
  11   3  10      181.34      182.11      6.93 o 
  12   3  10       68.39       64.81      5.60 o 
  13   3  10       21.99       19.48      4.50 o 
  14   3  10       20.99       21.13      4.67 o 
  15   3  10      635.22      604.39     13.93 o 
  16   3  10      153.45      131.88      8.71 o 
  17   3  10      904.63      920.37     19.83 o 
  18   3  10      245.15      276.39     11.06 o 
  19   3  10      113.02      111.11     13.24 o 
  20   3  10       85.86       85.38      9.57 o 
  21   3  10      122.46      146.90     10.30 o 
  22   3  10       61.15       64.46     10.69 o 
  23   3  10      100.61      105.60      9.57 o 
  24   3  10        1.11       -1.45      5.78 o 
  25   3  10       19.32       17.13      6.66 o 
  26   3  10       20.96       27.04      7.57 o 
 -27   4  10       24.90       36.13     11.55 o 
 -26   4  10        0.01       -4.65      6.97 o 
 -25   4  10        0.06       -4.67      5.39 o 
 -24   4  10        0.71        0.38      4.57 o 
 -23   4  10       76.43       97.40      7.01 o 
 -22   4  10        8.13       10.13      5.81 o 
 -21   4  10       23.77       26.20      5.32 o 
 -20   4  10       10.82        3.74      3.93 o 
 -19   4  10       64.43       61.51      5.48 o 
 -18   4  10      873.40      849.22     16.80 o 
 -17   4  10        4.56        8.14      4.19 o 
 -16   4  10      283.57      272.30      9.35 o 
 -15   4  10       67.63       77.03      6.00 o 
 -14   4  10        2.71        7.00      4.73 o 
 -13   4  10       18.41       12.78      4.84 o 
 -12   4  10      157.50      134.64      7.01 o 
 -11   4  10      179.63      153.52      9.99 o 
 -10   4  10      161.47      144.39      7.26 o 
  -9   4  10      146.56      131.49      7.04 o 
  -8   4  10       15.38       17.06      4.39 o 
  -7   4  10       36.28       36.81      4.88 o 
  -6   4  10      318.80      304.63     10.02 o 
  -5   4  10       72.03       71.07      5.10 o 
  -4   4  10       86.95       77.02      5.27 o 
  -3   4  10       42.36       37.45      4.46 o 
  -2   4  10       70.94       70.26      5.83 o 
  -1   4  10      590.39      585.53     13.78 o 
   0   4  10      105.11       99.14      5.72 o 
   1   4  10      388.45      342.81      9.63 o 
   2   4  10      218.81      169.94      7.84 o 
   3   4  10       68.23       59.35      4.80 o 
   4   4  10      319.97      316.95      8.87 o 
   5   4  10      311.87      318.87      8.93 o 
   6   4  10     1449.59     1516.33     21.61 o 
   7   4  10       10.85       11.37      4.07 o 
   8   4  10      137.77      141.34      6.49 o 
   9   4  10       19.76       18.24      5.34 o 
  10   4  10      316.96      328.78     10.23 o 
  11   4  10      423.51      424.78     11.54 o 
  12   4  10       95.07       99.56      7.30 o 
  13   4  10       12.85       13.04      5.15 o 
  14   4  10        1.71        2.29      4.12 o 
  15   4  10      164.59      183.56      8.42 o 
  16   4  10       26.83       25.24      5.61 o 
  17   4  10        1.36       -1.18      4.81 o 
  18   4  10      116.26      101.62      8.06 o 
  19   4  10       12.91        9.60      5.71 o 
  20   4  10       21.40       34.87      7.09 o 
  21   4  10        2.39        3.32      6.10 o 
  22   4  10       18.72        8.95      6.31 o 
  23   4  10        0.13        6.66      6.08 o 
  24   4  10       66.31       72.58      9.09 o 
 -25   5  10        3.24       -4.87     13.07 o 
 -24   5  10        2.88       -1.89      5.03 o 
 -23   5  10        0.82        0.67      4.84 o 
 -22   5  10       11.72        6.83      7.15 o 
 -21   5  10       12.63        2.96      4.62 o 
 -20   5  10       16.02       14.28      5.86 o 
 -19   5  10       30.01       31.32      7.60 o 
 -18   5  10        0.19       -1.29      6.19 o 
 -17   5  10       16.58       22.19      7.48 o 
 -16   5  10      283.10      263.94     14.52 o 
 -15   5  10      183.59      167.70     11.60 o 
 -14   5  10      708.98      748.22     28.51 o 
 -13   5  10       19.57       22.42      6.90 o 
 -12   5  10        2.39        0.58      5.99 o 
 -11   5  10       31.04       35.76      6.52 o 
 -10   5  10       58.66       52.59      8.46 o 
  -9   5  10        8.73        6.25      5.24 o 
  -8   5  10      258.64      252.62     11.18 o 
  -7   5  10        7.13       10.44      5.41 o 
  -6   5  10       23.73       27.39      4.29 o 
  -5   5  10      295.33      325.71      9.53 o 
  -4   5  10      413.27      414.67     12.05 o 
  -3   5  10       26.82       22.89      4.39 o 
  -2   5  10      285.41      290.19     10.92 o 
  -1   5  10      113.08      103.92      5.70 o 
   0   5  10       25.62       21.23      4.97 o 
   1   5  10       54.33       37.91      4.51 o 
   2   5  10        0.50        0.06      3.59 o 
   3   5  10       81.56       84.50      5.97 o 
   4   5  10      390.05      362.80     10.74 o 
   5   5  10      114.39      129.48      7.04 o 
   6   5  10     1183.64     1210.00     20.66 o 
   7   5  10      202.48      195.95      8.48 o 
   8   5  10      707.67      681.75     19.15 o 
   9   5  10        1.24       -0.10      4.10 o 
  10   5  10       37.33       53.75      6.53 o 
  11   5  10       64.44       64.04      6.94 o 
  12   5  10        0.83        1.37      5.53 o 
  13   5  10      326.17      348.16     11.27 o 
  14   5  10      130.18      123.04      7.72 o 
  15   5  10       19.71       21.08      5.71 o 
  16   5  10       43.35       25.05      7.53 o 
  17   5  10        4.74        3.92      5.25 o 
  18   5  10        4.52       12.25      7.73 o 
  19   5  10       91.39      101.06     12.26 o 
  20   5  10       53.15       40.07      9.53 o 
  21   5  10        1.74        0.44      7.95 o 
  22   5  10        5.41       -7.30      7.52 o 
 -21   6  10        0.45        3.25      8.98 o 
 -20   6  10       67.65       89.28     38.22 o 
 -19   6  10       49.94       91.47     18.94 o 
 -18   6  10       57.67       51.97      9.62 o 
 -17   6  10       76.71       78.99     10.69 o 
 -16   6  10        4.64       -2.14      7.41 o 
 -15   6  10      123.26      164.03     12.55 o 
 -14   6  10        0.12        3.41      6.98 o 
 -13   6  10       15.61       23.03      7.81 o 
 -12   6  10        0.46       -6.20      7.17 o 
 -11   6  10        0.23       -5.72      5.72 o 
 -10   6  10       37.78       30.39      8.03 o 
  -9   6  10        0.41        0.67      5.67 o 
  -8   6  10       16.02       21.73      6.51 o 
  -7   6  10        0.18        7.15      5.88 o 
  -6   6  10       42.89       44.61      7.34 o 
  -5   6  10        0.58        0.82      8.21 o 
  -4   6  10       83.53       79.50      9.62 o 
  -3   6  10        5.58        7.60      5.11 o 
  -2   6  10        0.76        2.42      5.99 o 
  -1   6  10        0.33       -1.34      4.96 o 
   0   6  10        2.14       -1.97      4.84 o 
   1   6  10      109.77      136.01      8.74 o 
   2   6  10        0.31        6.06      5.15 o 
   3   6  10       82.01       64.34      6.37 o 
   4   6  10      160.26      154.46      8.82 o 
   5   6  10      131.41      132.86      8.21 o 
   6   6  10       50.37       45.86      6.94 o 
   7   6  10       38.22       40.83      7.07 o 
   8   6  10        2.69        4.57      5.70 o 
   9   6  10      121.56      131.76      9.82 o 
  10   6  10      145.14      126.49      9.03 o 
  11   6  10       15.86       12.64      5.93 o 
  12   6  10        1.26        0.74      5.46 o 
  13   6  10        0.11       -1.79      5.29 o 
  14   6  10       65.59       59.45      8.94 o 
  15   6  10        0.01       -4.05      6.46 o 
  16   6  10       16.19       10.65      7.24 o 
  17   6  10       23.58       32.86      8.27 o 
  18   6  10        0.10       -3.67      7.31 o 
  19   6  10        8.46        5.71      8.27 o 
 -17   7  10       42.57       48.16     12.28 o 
 -16   7  10       31.03       16.21     10.94 o 
 -15   7  10        5.66       -2.64      9.96 o 
 -14   7  10       21.18       28.84     11.34 o 
 -13   7  10        0.25        4.78      9.78 o 
 -12   7  10        6.52        8.90      9.44 o 
 -11   7  10        1.20        8.18      7.86 o 
 -10   7  10       10.48       10.43      7.92 o 
  -9   7  10        0.01        4.56      7.31 o 
  -8   7  10       90.00      120.86     12.03 o 
  -7   7  10       98.88      126.70     13.46 o 
  -6   7  10       16.16       20.46      7.36 o 
  -5   7  10        1.94       -1.82      6.21 o 
  -4   7  10       87.59       96.56     16.13 o 
  -3   7  10        1.40        8.94      6.63 o 
  -2   7  10       19.81       43.18     10.08 o 
  -1   7  10        5.22       12.40      6.55 o 
   0   7  10        2.33        9.25      6.54 o 
   1   7  10        3.01       14.69      6.82 o 
   2   7  10      134.20      144.89     11.02 o 
   3   7  10       33.49       48.39      8.81 o 
   4   7  10      328.05      350.80     18.29 o 
   5   7  10      165.98      185.65     29.09 o 
   6   7  10       32.63       27.57      9.02 o 
   7   7  10       17.26       25.74     27.53 o 
   8   7  10        5.26       -7.12     10.16 o 
   9   7  10       10.18        9.38     10.52 o 
  10   7  10        0.67        2.47     14.41 o 
  11   7  10        8.56       18.45     11.04 o 
  12   7  10        1.36       -0.21     10.53 o 
  13   7  10        0.44       -8.65      8.65 o 
  14   7  10       16.51       30.14     11.98 o 
  -9   8  10        3.75       19.55     11.49 o 
  -8   8  10        8.36       13.07     15.08 o 
  -7   8  10        3.24       39.89     17.08 o 
  -6   8  10       39.03       65.66     19.56 o 
  -5   8  10        3.92       -1.46     10.20 o 
  -4   8  10        9.04       21.48     11.65 o 
  -3   8  10        1.36       -5.03     11.21 o 
  -2   8  10       81.71       68.55     18.04 o 
  -1   8  10       69.66       62.48     11.73 o 
   0   8  10        1.09        4.09      8.75 o 
   1   8  10        0.49       -1.09      8.15 o 
   2   8  10        3.40       -2.35      8.75 o 
   3   8  10       32.79       35.16     10.88 o 
   4   8  10       30.28       27.61     10.57 o 
   5   8  10        0.03       -0.17      8.83 o 
   6   8  10       15.52       12.11      9.21 o 
 -30   1  11        4.71        4.51      5.45 o 
 -29   1  11        2.02        5.79      5.28 o 
 -28   1  11        2.58        1.89      3.90 o 
 -27   1  11       33.10       24.34      5.54 o 
 -26   1  11        1.50        1.77      3.88 o 
 -25   1  11        2.61       -3.59      3.59 o 
 -24   1  11      184.65      167.66      8.18 o 
 -23   1  11       11.37        9.87      6.79 o 
 -22   1  11       21.18       20.75      4.57 o 
 -21   1  11       22.68       14.05      4.32 o 
 -20   1  11      270.57      245.99      9.38 o 
 -19   1  11      404.91      347.56     10.52 o 
 -18   1  11      233.15      238.17      8.99 o 
 -17   1  11       18.86        7.28      4.05 o 
 -16   1  11       87.47       81.40      5.92 o 
 -15   1  11       38.56       29.36      5.24 o 
 -14   1  11      406.49      372.81     11.04 o 
 -13   1  11     1418.55     1363.51     19.16 o 
 -12   1  11       45.05       48.12      3.85 o 
 -11   1  11     1624.18     1604.70     20.01 o 
 -10   1  11     4058.55     3929.87     54.26 o 
  -9   1  11        0.70       -0.08      2.42 o 
  -8   1  11        1.88        3.60      1.93 o 
  -7   1  11     1037.84     1036.53     14.68 o 
  -6   1  11        1.76       -0.62      2.25 o 
  -5   1  11       33.01       32.72      3.19 o 
  -4   1  11      455.77      509.92     12.63 o 
  -3   1  11      489.55      506.83     11.18 o 
  -2   1  11       30.69       37.12      3.76 o 
  -1   1  11     1801.61     1698.20     26.98 o 
   0   1  11       18.06       12.30      3.14 o 
   1   1  11      507.15      474.12     10.34 o 
   2   1  11      218.73      188.79      6.62 o 
   3   1  11      679.40      695.21     12.96 o 
   4   1  11       73.52       65.13      4.64 o 
   5   1  11        0.08       -2.88      2.88 o 
   6   1  11      242.43      208.29      7.31 o 
   7   1  11       12.44       16.49      3.54 o 
   8   1  11      113.19      115.86      5.91 o 
   9   1  11      782.32      732.76     14.04 o 
  10   1  11      321.47      338.88      8.92 o 
  11   1  11     1644.40     1592.98     23.48 o 
  12   1  11      862.17      882.96     14.92 o 
  13   1  11        0.28        0.53      3.36 o 
  14   1  11       80.94       82.16      5.05 o 
  15   1  11      574.43      600.66     12.52 o 
  16   1  11     1365.39     1327.42     24.25 o 
  17   1  11       37.94       32.71      5.61 o 
  18   1  11       15.75       18.00      5.86 o 
  19   1  11        3.26        1.15      5.10 o 
  20   1  11      156.80      153.50      9.91 o 
  21   1  11       55.68       39.33      7.04 o 
  22   1  11       20.41       14.87      6.39 o 
  23   1  11       52.77       41.02      7.48 o 
  24   1  11       40.03       35.90      7.37 o 
  25   1  11        6.53       -2.53      6.03 o 
  26   1  11        9.90       12.39      7.19 o 
  27   1  11       37.23       54.30      9.02 o 
 -29   2  11        0.05        2.05      4.98 o 
 -28   2  11        0.00       -4.79      4.79 o 
 -27   2  11       19.94       26.33      7.09 o 
 -26   2  11       38.89       38.35      5.04 o 
 -25   2  11       90.64      101.67      6.42 o 
 -24   2  11        4.78        2.07      4.03 o 
 -23   2  11        1.58       -2.18      3.67 o 
 -22   2  11        3.86        6.46      5.84 o 
 -21   2  11       27.12       15.89      5.54 o 
 -20   2  11       73.16       77.51      5.93 o 
 -19   2  11       54.32       64.50      5.77 o 
 -18   2  11      126.23      120.34      6.96 o 
 -17   2  11      223.18      220.31      8.78 o 
 -16   2  11      328.06      298.06     10.24 o 
 -15   2  11     1352.78     1257.24     23.26 o 
 -14   2  11      342.25      350.30     16.35 o 
 -13   2  11        0.65       -0.01      4.53 o 
 -12   2  11        9.14        0.62      3.57 o 
 -11   2  11      653.25      588.66     12.68 o 
 -10   2  11       44.08       55.60      3.54 o 
  -9   2  11     1674.40     1569.57     22.92 o 
  -8   2  11       33.07       45.16      3.51 o 
  -7   2  11      406.33      379.45     10.21 o 
  -6   2  11       16.24        6.64      2.71 o 
  -5   2  11       40.44       40.07      3.89 o 
  -4   2  11      331.38      338.17      8.67 o 
  -3   2  11        4.20        2.14      2.75 o 
  -2   2  11       82.39       75.66      4.74 o 
  -1   2  11      226.24      202.02      6.93 o 
   0   2  11      504.72      527.94     11.20 o 
   1   2  11       39.16       47.65      4.87 o 
   2   2  11     1065.04     1070.24     17.40 o 
   3   2  11      165.88      173.89      6.70 o 
   4   2  11       12.31       12.08      3.45 o 
   5   2  11      467.86      480.24     11.78 o 
   6   2  11     1499.11     1450.91     21.90 o 
   7   2  11     1791.03     1757.26     25.23 o 
   8   2  11     1239.62     1173.95     17.83 o 
   9   2  11      687.53      703.45     13.21 o 
  10   2  11      127.81      117.50      5.96 o 
  11   2  11     1005.68      975.59     16.04 o 
  12   2  11       39.23       36.02      7.07 o 
  13   2  11       81.54       79.98      6.01 o 
  14   2  11      971.95      924.29     16.00 o 
  15   2  11       11.08       13.06      4.68 o 
  16   2  11       77.56       75.96      6.96 o 
  17   2  11       44.53       41.58      7.64 o 
  18   2  11      348.53      350.44     13.91 o 
  19   2  11        7.59        3.26      5.32 o 
  20   2  11       19.32       26.19      6.49 o 
  21   2  11      380.62      370.93     16.23 o 
  22   2  11        0.90        7.86      6.12 o 
  23   2  11       32.95       36.61      7.57 o 
  24   2  11       75.59       63.44      8.63 o 
  25   2  11        0.75       -3.46      6.05 o 
  26   2  11       24.78       32.70      7.85 o 
 -28   3  11        0.27       -1.17      9.20 o 
 -27   3  11        5.90        0.38      5.17 o 
 -26   3  11       48.05       73.83      8.67 o 
 -25   3  11        1.62        8.96      4.46 o 
 -24   3  11        1.94       -0.90      5.61 o 
 -23   3  11        9.80        5.59      4.27 o 
 -22   3  11        9.41       13.22      4.66 o 
 -21   3  11       17.31        7.63      5.10 o 
 -20   3  11        0.70       -3.60      4.08 o 
 -19   3  11       11.05        6.37      4.46 o 
 -18   3  11      478.87      431.99     12.71 o 
 -17   3  11       73.47       61.39      6.08 o 
 -16   3  11      294.12      271.84     14.44 o 
 -15   3  11      666.16      740.61     17.24 o 
 -14   3  11       24.25       26.16      6.75 o 
 -13   3  11     1258.22     1249.79     24.07 o 
 -12   3  11        0.49       -3.45      3.75 o 
 -11   3  11      352.62      360.01     10.38 o 
 -10   3  11       58.78       56.66      5.16 o 
  -9   3  11      113.58      108.83      6.36 o 
  -8   3  11      106.93      123.65      6.55 o 
  -7   3  11       18.17       11.12      3.17 o 
  -6   3  11       92.96       87.28      5.11 o 
  -5   3  11       88.50       83.34      6.63 o 
  -4   3  11      248.51      242.76      7.76 o 
  -3   3  11       26.93       24.53      3.95 o 
  -2   3  11        3.18       10.44      3.73 o 
  -1   3  11        1.79        5.38      3.37 o 
   0   3  11     1306.63     1373.25     21.21 o 
   1   3  11      726.97      740.95     14.30 o 
   2   3  11        0.13        5.11      3.68 o 
   3   3  11      572.17      528.21     11.96 o 
   4   3  11      192.94      197.53      7.62 o 
   5   3  11      304.33      265.38      8.17 o 
   6   3  11      561.39      573.31     11.97 o 
   7   3  11     4088.64     3910.62     44.64 o 
   8   3  11      243.21      221.40      7.67 o 
   9   3  11      461.13      537.11     11.68 o 
  10   3  11       12.34       13.95      4.06 o 
  11   3  11      608.64      598.46     12.40 o 
  12   3  11      150.17      163.87      7.62 o 
  13   3  11       24.30       23.61      4.96 o 
  14   3  11      272.58      285.27      9.98 o 
  15   3  11      577.66      558.32     13.81 o 
  16   3  11      279.49      280.96     11.33 o 
  17   3  11       81.04       97.65      7.78 o 
  18   3  11       69.51       73.76      8.19 o 
  19   3  11      142.99      124.65      9.76 o 
  20   3  11       26.16       21.90      6.48 o 
  21   3  11       37.79       46.36      7.83 o 
  22   3  11        0.84        7.50      6.53 o 
  23   3  11        3.09       17.23      7.45 o 
  24   3  11        0.17        2.29      6.10 o 
  25   3  11        2.57       -1.28      6.47 o 
 -26   4  11        1.62       -5.97      5.97 o 
 -25   4  11       14.54        3.57      7.48 o 
 -24   4  11       70.21       86.71     11.67 o 
 -23   4  11        2.01        2.51      5.05 o 
 -22   4  11      113.95      113.13      7.80 o 
 -21   4  11      152.29      172.27      9.05 o 
 -20   4  11        0.05       -1.83      4.74 o 
 -19   4  11       57.40       51.75      6.42 o 
 -18   4  11        5.88        9.19      5.91 o 
 -17   4  11       32.89       35.74      5.89 o 
 -16   4  11      316.12      346.54     12.35 o 
 -15   4  11      360.01      381.58     12.75 o 
 -14   4  11      165.52      162.01      9.00 o 
 -13   4  11      174.45      171.97      9.17 o 
 -12   4  11      101.42      100.71      7.60 o 
 -11   4  11      526.29      563.95     14.00 o 
 -10   4  11       26.28       16.85      4.51 o 
  -9   4  11       45.66       31.92      5.07 o 
  -8   4  11      215.39      187.07      8.41 o 
  -7   4  11        0.12       -3.14      3.94 o 
  -6   4  11       88.12       86.53      6.47 o 
  -5   4  11       31.96       36.65      5.26 o 
  -4   4  11       72.35       73.36      5.46 o 
  -3   4  11      144.71      152.88     11.92 o 
  -2   4  11      467.15      416.53     10.86 o 
  -1   4  11       28.20       38.55      4.86 o 
   0   4  11        9.89        5.09      3.91 o 
   1   4  11      900.81      901.86     15.41 o 
   2   4  11       14.69       22.76      4.18 o 
   3   4  11        8.01       13.62      4.02 o 
   4   4  11      184.56      182.70      7.12 o 
   5   4  11       93.57      108.66      6.09 o 
   6   4  11      286.18      290.71      8.87 o 
   7   4  11       60.32       67.45      5.38 o 
   8   4  11      513.94      531.88     11.83 o 
   9   4  11        8.92        5.50      4.35 o 
  10   4  11        3.48       -4.48      4.79 o 
  11   4  11       76.74       86.99      6.61 o 
  12   4  11      105.93      109.15      7.98 o 
  13   4  11      123.04      120.05      8.42 o 
  14   4  11       10.76        4.88      4.57 o 
  15   4  11       97.29      119.71      9.68 o 
  16   4  11        1.73        7.96      5.18 o 
  17   4  11      290.18      281.15     11.66 o 
  18   4  11       57.83       70.38      8.38 o 
  19   4  11        2.97        4.06      6.76 o 
  20   4  11      178.16      161.54     11.11 o 
  21   4  11        0.43        5.83      6.56 o 
  22   4  11       61.82       51.23      8.30 o 
  23   4  11       66.01       77.08      9.51 o 
 -24   5  11        0.24       -1.23      5.58 o 
 -23   5  11        2.43       10.94      7.25 o 
 -22   5  11       11.86        6.41      5.65 o 
 -21   5  11        0.08        0.38      6.89 o 
 -20   5  11        0.47       10.87      4.82 o 
 -19   5  11      362.89      374.89     20.44 o 
 -18   5  11       21.23       18.57      5.24 o 
 -17   5  11        0.80        2.55      4.87 o 
 -16   5  11       19.12        6.55      6.52 o 
 -15   5  11      143.68      136.99      9.25 o 
 -14   5  11       31.23       28.38      6.32 o 
 -13   5  11       28.49       22.64      6.85 o 
 -12   5  11        9.03       -0.03      5.04 o 
 -11   5  11      413.39      392.77     14.13 o 
 -10   5  11        0.20        4.56      5.19 o 
  -9   5  11      172.52      142.33      8.33 o 
  -8   5  11       71.08       55.11      6.34 o 
  -7   5  11      241.91      240.03     10.10 o 
  -6   5  11       77.91       78.03      6.86 o 
  -5   5  11        1.18        2.11      3.95 o 
  -4   5  11       13.88        9.49      4.10 o 
  -3   5  11        2.82       -3.56      3.56 o 
  -2   5  11        0.29       -3.23      3.64 o 
  -1   5  11       38.53       56.44      5.94 o 
   0   5  11        2.99        3.56      3.86 o 
   1   5  11       40.60       40.94      5.10 o 
   2   5  11       56.23       67.74      5.74 o 
   3   5  11      494.46      474.56     11.39 o 
   4   5  11      287.56      309.13      9.57 o 
   5   5  11      307.01      350.04     10.12 o 
   6   5  11        0.63       -0.60      4.48 o 
   7   5  11       93.39       84.44      6.61 o 
   8   5  11        1.35        2.02      4.40 o 
   9   5  11       31.45       43.67      6.37 o 
  10   5  11        3.85        2.08      5.15 o 
  11   5  11       40.53       42.77      6.73 o 
  12   5  11        0.56       -1.70      4.94 o 
  13   5  11      107.58      108.06      8.71 o 
  14   5  11       22.69       18.88      5.86 o 
  15   5  11        3.91        9.10      5.80 o 
  16   5  11        9.71       11.29      5.54 o 
  17   5  11       29.61       17.05      6.21 o 
  18   5  11       19.94       22.48      8.78 o 
  19   5  11       41.68       46.71     10.85 o 
  20   5  11       48.80       51.32     10.64 o 
  21   5  11        0.08        0.65      7.78 o 
 -20   6  11       11.34        8.53      6.69 o 
 -19   6  11       42.70       57.20      8.24 o 
 -18   6  11       24.27       31.87      7.25 o 
 -17   6  11      215.65      220.45     17.01 o 
 -16   6  11       52.40       77.74      8.48 o 
 -15   6  11      270.42      298.44     16.16 o 
 -14   6  11      111.50      114.03     16.57 o 
 -13   6  11       23.32       11.93      8.77 o 
 -12   6  11        4.16       13.54      7.76 o 
 -11   6  11        0.65        1.70      6.21 o 
 -10   6  11       12.77       17.19      6.17 o 
  -9   6  11        2.89        7.08      6.53 o 
  -8   6  11        5.62        9.79      7.92 o 
  -7   6  11       24.58       20.13      7.30 o 
  -6   6  11        2.20        3.18      5.93 o 
  -5   6  11      204.73      247.73     11.09 o 
  -4   6  11       32.52       44.73      6.75 o 
  -3   6  11       33.85       31.35      6.04 o 
  -2   6  11        4.27       11.00      5.84 o 
  -1   6  11       62.12       63.76      7.26 o 
   0   6  11       78.83       78.57      7.59 o 
   1   6  11        0.19        4.33      5.26 o 
   2   6  11       19.51       16.12      6.47 o 
   3   6  11       50.70       56.40      9.19 o 
   4   6  11       10.92       10.41      7.01 o 
   5   6  11      191.88      179.67     10.53 o 
   6   6  11       16.85        9.57      5.38 o 
   7   6  11       38.14       30.82      6.46 o 
   8   6  11       11.61       19.95      6.04 o 
   9   6  11        8.56       19.27      6.74 o 
  10   6  11       71.39       80.84      8.19 o 
  11   6  11       12.62       16.97      6.12 o 
  12   6  11        4.99        6.07      5.91 o 
  13   6  11        3.80        5.84      6.66 o 
  14   6  11       17.58       24.09      7.94 o 
  15   6  11       78.48       66.80      9.46 o 
  16   6  11       26.79       32.43      8.69 o 
  17   6  11        5.38        9.04      8.97 o 
  18   6  11       81.92       86.57     14.79 o 
 -15   7  11       12.57       16.51     12.93 o 
 -14   7  11       13.05        8.79      8.55 o 
 -13   7  11       54.90       52.81     10.60 o 
 -12   7  11       17.62        7.77      8.23 o 
 -11   7  11        0.82       -5.12      7.68 o 
 -10   7  11        6.03       -9.14     12.10 o 
  -9   7  11        9.67       10.84      8.21 o 
  -8   7  11       14.22       21.19      8.59 o 
  -7   7  11        0.01        5.51      6.54 o 
  -6   7  11        0.90        0.98      8.10 o 
  -5   7  11        2.67       -1.00      5.75 o 
  -4   7  11       18.02       10.34      6.12 o 
  -3   7  11       33.13       28.77      6.80 o 
  -2   7  11       56.95       69.91      9.13 o 
  -1   7  11      121.10      147.41     11.18 o 
   0   7  11        0.60       -3.19      6.51 o 
   1   7  11      301.66      299.27     16.16 o 
   2   7  11       11.55       11.49      9.26 o 
   3   7  11      100.50       86.58      9.89 o 
   4   7  11       32.34        1.65     14.93 o 
   5   7  11       94.06       73.16     13.90 o 
   6   7  11       31.93       31.44     11.90 o 
   7   7  11        6.02       -0.25     10.16 o 
   8   7  11        0.01       -2.53      9.65 o 
   9   7  11       59.24       74.87     12.12 o 
  10   7  11       22.33       22.62     10.08 o 
  11   7  11        3.48       19.25     10.43 o 
  12   7  11        0.21       14.72     12.16 o 
  13   7  11        1.14       -0.76     16.03 o 
  -5   8  11      107.16      147.16     24.24 o 
  -4   8  11        0.26       -4.88      8.48 o 
  -3   8  11       56.95       66.98     11.79 o 
  -2   8  11       20.43       18.58      9.62 o 
  -1   8  11        0.78       -1.85      8.69 o 
   0   8  11        4.89       -5.01     10.70 o 
   1   8  11        0.09        2.43      8.97 o 
   2   8  11        0.58       -9.92      9.92 o 
 -29   0  12      440.76      462.70     18.59 o 
 -28   0  12       99.44      138.40     10.75 o 
 -27   0  12        9.98       12.31      6.75 o 
 -26   0  12       28.45       11.84      6.64 o 
 -25   0  12       87.06       73.98      8.77 o 
 -24   0  12      103.00       93.95      9.17 o 
 -23   0  12      260.36      246.51     13.56 o 
 -22   0  12       15.75       30.33     11.40 o 
 -21   0  12       68.07       50.63      7.99 o 
 -20   0  12      133.56      125.19     28.34 o 
 -19   0  12      375.56      350.62     15.65 o 
 -18   0  12       75.29       94.40      9.22 o 
 -17   0  12      229.09      238.86     17.70 o 
 -16   0  12      191.94      175.09     11.53 o 
 -15   0  12      623.54      613.88     21.29 o 
 -14   0  12     4215.40     3961.60     81.44 o 
 -13   0  12     4152.75     3839.20     79.20 o 
 -12   0  12     2331.87     2209.83     50.43 o 
 -11   0  12      189.60      216.78      9.64 o 
 -10   0  12      140.66      130.35      8.79 o 
  -9   0  12      983.81      997.45     27.65 o 
  -8   0  12     5570.14     5217.15     86.68 o 
  -7   0  12     5847.81     5505.04     88.18 o 
  -6   0  12      243.00      311.49     17.58 o 
  -5   0  12        5.40       -1.08      3.82 o 
  -4   0  12      333.42      365.34     13.69 o 
  -3   0  12       52.00       40.71      7.64 o 
  -2   0  12       11.66       10.24      4.36 o 
  -1   0  12       35.75       25.85      5.22 o 
   0   0  12       88.76       47.35      5.99 o 
   1   0  12       26.84       21.25      5.16 o 
   2   0  12      226.90      256.91     11.06 o 
   3   0  12     1375.78     1461.64     30.84 o 
   4   0  12      260.29      239.04     15.20 o 
   5   0  12       41.87       31.84      5.97 o 
   6   0  12      304.68      297.75     12.24 o 
   7   0  12     1435.79     1271.55     28.29 o 
   8   0  12     1676.36     1564.78     33.06 o 
   9   0  12     7499.66     7200.34    115.35 o 
  10   0  12     1401.52     1364.42     46.09 o 
  11   0  12      346.20      343.92     14.34 o 
  12   0  12       10.05        7.90      5.08 o 
  13   0  12      575.77      558.26     15.95 o 
  14   0  12      231.30      221.87     10.39 o 
  15   0  12      324.97      294.02     25.61 o 
  16   0  12        6.12        6.51      6.10 o 
  17   0  12      675.79      594.77     24.95 o 
  18   0  12        0.05        3.54     10.59 o 
  19   0  12      577.92      595.65     25.88 o 
  20   0  12       14.61       23.87      9.41 o 
  21   0  12       24.25       14.24      9.28 o 
  22   0  12        7.45        3.10      8.00 o 
  23   0  12       66.15       52.67     14.17 o 
  24   0  12       38.91       44.34     21.71 o 
  25   0  12       30.68       26.70     10.56 o 
  26   0  12       85.12      121.55     16.56 o 
 -29   1  12        4.75       10.71      8.03 o 
 -28   1  12        9.67        0.41      4.44 o 
 -27   1  12        0.42        2.35      4.75 o 
 -26   1  12       26.89       10.60      4.49 o 
 -25   1  12       86.66       81.35      6.37 o 
 -24   1  12       28.40       31.18      5.10 o 
 -23   1  12      237.98      205.02      8.93 o 
 -22   1  12       30.20       28.97      5.05 o 
 -21   1  12       21.13       17.26      5.06 o 
 -20   1  12       25.55       14.15      4.64 o 
 -19   1  12        2.86       -2.45      3.89 o 
 -18   1  12        0.09       -1.65      3.97 o 
 -17   1  12        2.58        0.13      4.71 o 
 -16   1  12       51.70       54.09      5.72 o 
 -15   1  12      844.08      777.91     17.19 o 
 -14   1  12       71.92       68.21      6.12 o 
 -13   1  12      518.44      537.11     14.85 o 
 -12   1  12     2835.47     2822.43     43.55 o 
 -11   1  12       10.96       22.23      5.22 o 
 -10   1  12     5242.03     5088.57     53.61 o 
  -9   1  12      231.06      219.44      6.61 o 
  -8   1  12      385.71      409.30     14.52 o 
  -7   1  12     1625.12     1581.72     30.46 o 
  -6   1  12      174.25      153.48      6.03 o 
  -5   1  12       31.15       29.13      3.74 o 
  -4   1  12      166.14      161.09      6.18 o 
  -3   1  12      289.55      321.03      8.53 o 
  -2   1  12      554.03      518.25     10.98 o 
  -1   1  12      340.25      378.38      9.37 o 
   0   1  12      118.53      133.91      6.01 o 
   1   1  12        2.53       -0.65      3.10 o 
   2   1  12       27.96       21.63      3.76 o 
   3   1  12        1.61       -1.16      2.96 o 
   4   1  12        8.39        7.06      3.31 o 
   5   1  12      147.54      152.70      6.70 o 
   6   1  12       28.26       34.48      5.28 o 
   7   1  12      108.25      102.37      6.17 o 
   8   1  12      974.45      896.95     16.41 o 
   9   1  12        1.54        1.00      4.01 o 
  10   1  12     2878.36     2782.93     37.92 o 
  11   1  12      252.57      221.37      7.80 o 
  12   1  12     3066.83     2950.71     35.72 o 
  13   1  12      497.53      526.48     10.94 o 
  14   1  12     1047.62      999.68     17.00 o 
  15   1  12      373.50      333.36     10.54 o 
  16   1  12       29.34       31.39      5.75 o 
  17   1  12      217.99      212.42     11.27 o 
  18   1  12       10.67        0.74      4.98 o 
  19   1  12        3.04       -2.68      5.36 o 
  20   1  12       30.90       26.77      8.44 o 
  21   1  12       11.58       16.88      6.32 o 
  22   1  12       28.41       22.61      6.78 o 
  23   1  12        2.50       17.79      6.63 o 
  24   1  12        1.11        8.46      6.27 o 
  25   1  12       81.46      103.10     10.35 o 
  26   1  12        8.02       14.62      7.29 o 
 -28   2  12        0.63        0.02      5.41 o 
 -27   2  12        3.83        0.59      4.72 o 
 -26   2  12       36.19       37.97      5.46 o 
 -25   2  12       46.25       38.92      5.49 o 
 -24   2  12        6.94       11.83      4.67 o 
 -23   2  12        5.30        8.18      4.37 o 
 -22   2  12       26.08       24.51      6.06 o 
 -21   2  12      286.89      272.10     10.15 o 
 -20   2  12        0.10       -2.59      4.08 o 
 -19   2  12        2.36        4.37      4.21 o 
 -18   2  12        1.31       -0.34      3.98 o 
 -17   2  12      105.14      106.80      8.62 o 
 -16   2  12       46.91       37.95      5.38 o 
 -15   2  12       21.83       20.64      6.40 o 
 -14   2  12       45.35       37.48      6.62 o 
 -13   2  12      603.61      598.47     17.06 o 
 -12   2  12        7.55        4.24      4.67 o 
 -11   2  12      441.83      459.17     11.54 o 
 -10   2  12       17.85       18.84      4.24 o 
  -9   2  12      189.15      214.81      8.17 o 
  -8   2  12      190.61      203.62      7.33 o 
  -7   2  12       10.47        9.37      3.20 o 
  -6   2  12      169.18      161.61      6.41 o 
  -5   2  12      183.23      182.11      6.75 o 
  -4   2  12        5.40        9.33      3.37 o 
  -3   2  12     1280.84     1171.71     18.60 o 
  -2   2  12       48.71       58.60      4.77 o 
  -1   2  12       39.41       46.74      5.54 o 
   0   2  12       89.14       93.17      5.56 o 
   1   2  12      273.15      261.14      8.41 o 
   2   2  12      404.60      360.01     11.23 o 
   3   2  12     1283.95     1210.09     19.60 o 
   4   2  12        3.04       15.03      3.91 o 
   5   2  12      730.89      751.55     14.70 o 
   6   2  12       94.95       88.64      9.64 o 
   7   2  12     1253.25     1288.15     23.37 o 
   8   2  12       12.95       14.86      4.59 o 
   9   2  12      315.19      295.02      8.97 o 
  10   2  12        0.11        0.11      3.74 o 
  11   2  12      238.16      242.48     10.07 o 
  12   2  12       26.74       32.23      4.60 o 
  13   2  12      263.85      284.35      9.76 o 
  14   2  12       53.48       59.40      5.49 o 
  15   2  12       32.97       32.43      5.99 o 
  16   2  12       24.34       17.34      5.41 o 
  17   2  12       48.30       47.15      6.82 o 
  18   2  12       76.17       79.62      8.30 o 
  19   2  12      380.02      361.59     14.58 o 
  20   2  12        9.40       12.39      6.14 o 
  21   2  12        0.38        7.90      5.98 o 
  22   2  12        0.34        5.31      5.99 o 
  23   2  12      209.15      214.04     12.56 o 
  24   2  12      111.26      119.59     10.58 o 
  25   2  12        0.00        4.34      7.01 o 
 -27   3  12        0.12        4.22      5.80 o 
 -26   3  12       19.04       18.37      6.43 o 
 -25   3  12        4.21        3.67      7.57 o 
 -24   3  12       87.03      103.23      9.86 o 
 -23   3  12       17.78       20.05      6.25 o 
 -22   3  12      107.68      123.42      8.71 o 
 -21   3  12       18.65       14.93      4.98 o 
 -20   3  12        3.70        0.07      4.57 o 
 -19   3  12        2.48       -4.59      4.59 o 
 -18   3  12       82.45       77.92      6.90 o 
 -17   3  12      141.68      126.51      7.95 o 
 -16   3  12      160.42      147.55      8.38 o 
 -15   3  12       38.85       37.85      5.83 o 
 -14   3  12      176.57      173.89     14.13 o 
 -13   3  12      476.08      441.88     13.53 o 
 -12   3  12        3.17        0.59      4.69 o 
 -11   3  12        0.30       -3.15      4.29 o 
 -10   3  12      645.53      644.81     14.63 o 
  -9   3  12      235.03      239.31      9.09 o 
  -8   3  12      604.45      581.87     13.86 o 
  -7   3  12       48.03       39.00      5.08 o 
  -6   3  12      420.18      443.06     10.61 o 
  -5   3  12      180.11      234.47      9.48 o 
  -4   3  12        6.61        0.27      3.25 o 
  -3   3  12      324.21      319.84      9.28 o 
  -2   3  12       13.92       13.71      3.93 o 
  -1   3  12      488.45      490.38     11.62 o 
   0   3  12      485.46      474.46     11.58 o 
   1   3  12      551.85      507.77     12.01 o 
   2   3  12      232.48      252.17      8.68 o 
   3   3  12      852.00      808.03     15.69 o 
   4   3  12      482.52      463.53     11.72 o 
   5   3  12      598.17      545.27     11.90 o 
   6   3  12      348.94      377.05      9.98 o 
   7   3  12      531.92      531.86     12.33 o 
   8   3  12      401.07      405.92     10.48 o 
   9   3  12       46.95       45.85      4.90 o 
  10   3  12       24.17       28.62      4.56 o 
  11   3  12       41.68       34.24      6.17 o 
  12   3  12      119.26      136.28      7.57 o 
  13   3  12       28.81       44.15      6.39 o 
  14   3  12       43.51       44.98      5.95 o 
  15   3  12      178.71      159.14      9.33 o 
  16   3  12      496.53      531.00     15.46 o 
  17   3  12       69.00       80.70      7.84 o 
  18   3  12        0.00       -4.22      5.45 o 
  19   3  12      280.36      273.35     20.75 o 
  20   3  12       48.45       65.52      8.67 o 
  21   3  12        6.07        3.20      6.01 o 
  22   3  12       20.65       13.60      7.09 o 
  23   3  12       38.33       36.62      7.89 o 
  24   3  12        9.07        1.94      6.94 o 
 -25   4  12       36.56       38.35      6.23 o 
 -24   4  12        2.37        4.43      5.22 o 
 -23   4  12       25.69       21.97      8.46 o 
 -22   4  12        3.30        3.49      5.25 o 
 -21   4  12       22.24       26.34      7.78 o 
 -20   4  12       10.42       19.10     10.56 o 
 -19   4  12       18.52       23.48      5.70 o 
 -18   4  12       31.51       34.40      9.99 o 
 -17   4  12      179.28      198.78      9.89 o 
 -16   4  12        0.90        0.07      5.16 o 
 -15   4  12      141.29      147.34      9.11 o 
 -14   4  12      211.49      217.49     10.53 o 
 -13   4  12      145.56      143.13      8.81 o 
 -12   4  12      155.52      127.16      8.63 o 
 -11   4  12      101.88       88.39      7.67 o 
 -10   4  12      249.01      214.77      9.24 o 
  -9   4  12      175.82      179.54      8.77 o 
  -8   4  12      276.55      247.47      9.85 o 
  -7   4  12        0.02       -1.28      4.28 o 
  -6   4  12      146.77      158.31      8.29 o 
  -5   4  12        2.79        2.02      4.32 o 
  -4   4  12      328.90      358.55     11.74 o 
  -3   4  12      309.46      316.76     11.50 o 
  -2   4  12       97.28      124.67      6.87 o 
  -1   4  12        0.03        3.59      3.93 o 
   0   4  12        6.89        1.12      3.89 o 
   1   4  12      325.35      312.81      9.09 o 
   2   4  12       45.29       47.25      4.87 o 
   3   4  12      459.68      447.02     10.92 o 
   4   4  12       52.61       49.63      5.00 o 
   5   4  12      435.40      453.63     11.15 o 
   6   4  12       71.71       65.04      5.50 o 
   7   4  12        0.39       -2.59      3.74 o 
   8   4  12      153.87      167.14      7.42 o 
   9   4  12      177.21      180.21     12.18 o 
  10   4  12       41.21       38.24      5.60 o 
  11   4  12        7.35        7.48      5.22 o 
  12   4  12      134.01      150.93      9.08 o 
  13   4  12       65.95       78.13      7.62 o 
  14   4  12        0.00       -3.41      5.22 o 
  15   4  12       66.87       74.35      7.74 o 
  16   4  12        4.85        2.18      5.45 o 
  17   4  12        8.09       18.62      5.98 o 
  18   4  12        0.21       -1.27      5.96 o 
  19   4  12      178.94      177.48     11.83 o 
  20   4  12       95.46      119.47     10.57 o 
  21   4  12       20.53       28.32      7.62 o 
  22   4  12        0.18        7.52      6.88 o 
 -23   5  12        0.09       -6.07      9.40 o 
 -22   5  12        2.30        8.04      6.06 o 
 -21   5  12       17.86       18.67      6.18 o 
 -20   5  12       10.84        3.19      5.92 o 
 -19   5  12       44.95       52.94      7.72 o 
 -18   5  12      100.35       91.53      8.57 o 
 -17   5  12       25.69       32.04      6.62 o 
 -16   5  12      241.00      247.26     11.85 o 
 -15   5  12      305.69      317.92     13.31 o 
 -14   5  12      149.46      128.28      9.42 o 
 -13   5  12        8.18        6.66      5.77 o 
 -12   5  12       14.72        8.76      5.82 o 
 -11   5  12       82.03       88.81      9.24 o 
 -10   5  12        0.02        1.62      6.35 o 
  -9   5  12      158.45      159.31      8.88 o 
  -8   5  12       59.46       72.58      7.00 o 
  -7   5  12       14.20       19.00      6.90 o 
  -6   5  12      226.64      224.39     10.30 o 
  -5   5  12      187.27      209.03      9.92 o 
  -4   5  12      231.48      237.87      9.07 o 
  -3   5  12       53.09       66.34      6.21 o 
  -2   5  12        2.24       -1.69      4.10 o 
  -1   5  12       14.38       15.10      4.64 o 
   0   5  12        5.89       12.99      4.46 o 
   1   5  12        4.75        2.14      4.21 o 
   2   5  12       18.85       17.24      4.38 o 
   3   5  12      120.43      118.26      6.75 o 
   4   5  12      123.41      122.50      6.88 o 
   5   5  12      123.14      125.10      6.96 o 
   6   5  12      583.69      568.15     14.27 o 
   7   5  12        8.71        6.38      5.68 o 
   8   5  12       39.38       44.23      6.13 o 
   9   5  12      225.55      246.95     11.06 o 
  10   5  12       11.42        5.04      5.46 o 
  11   5  12       24.57       21.87      6.21 o 
  12   5  12       20.41        9.22      5.98 o 
  13   5  12        0.83        0.83      5.43 o 
  14   5  12       39.38       26.89      6.52 o 
  15   5  12      107.38      113.97     10.05 o 
  16   5  12      116.07      123.85      9.50 o 
  17   5  12        0.28       -0.49      5.66 o 
  18   5  12      382.57      449.80     20.61 o 
  19   5  12      124.36      112.20     12.81 o 
  20   5  12       36.08       27.13     12.71 o 
 -19   6  12       12.79       12.19      6.02 o 
 -18   6  12        9.87       19.48      6.30 o 
 -17   6  12      204.24      196.91     10.42 o 
 -16   6  12        1.22       -3.83      5.54 o 
 -15   6  12       25.97       25.40      7.17 o 
 -14   6  12        4.09        8.20      9.78 o 
 -13   6  12       32.39       42.63      7.90 o 
 -12   6  12       66.68       80.95      8.96 o 
 -11   6  12       24.47       25.52      6.82 o 
 -10   6  12        8.16       11.52      7.79 o 
  -9   6  12        4.43       -0.56      6.02 o 
  -8   6  12        2.16        1.23      5.92 o 
  -7   6  12        0.02       -1.47      5.50 o 
  -6   6  12      236.17      244.03     13.18 o 
  -5   6  12       19.25       21.36      5.98 o 
  -4   6  12        8.17        0.91      5.85 o 
  -3   6  12       15.68       22.13      7.03 o 
  -2   6  12      272.40      251.21     13.73 o 
  -1   6  12      116.93      121.96     10.00 o 
   0   6  12        4.10        3.35      5.94 o 
   1   6  12        6.85        4.87      5.85 o 
   2   6  12       47.32       41.88      8.20 o 
   3   6  12       26.04       21.13     10.12 o 
   4   6  12      144.02      191.27     12.12 o 
   5   6  12       49.03       54.10      8.45 o 
   6   6  12       23.40       18.31      6.96 o 
   7   6  12        5.41       14.05      6.65 o 
   8   6  12      143.87      147.60     10.98 o 
   9   6  12        1.19        5.71      5.94 o 
  10   6  12       24.01       19.48      6.78 o 
  11   6  12       16.45       17.27      6.60 o 
  12   6  12        3.89       -2.05      6.82 o 
  13   6  12       16.54       21.86      7.89 o 
  14   6  12        2.08        5.81      7.31 o 
  15   6  12        0.16       -0.74      7.50 o 
  16   6  12       51.57       73.85     10.37 o 
 -14   7  12        0.59      -13.17     13.17 o 
 -13   7  12       36.98       42.49      8.72 o 
 -12   7  12       18.10       15.64      7.36 o 
 -11   7  12        2.96        4.20      6.79 o 
 -10   7  12       46.20       40.15      8.22 o 
  -9   7  12        5.78        6.10      6.80 o 
  -8   7  12       12.26       25.41      7.63 o 
  -7   7  12      106.90       98.80     10.23 o 
  -6   7  12        1.61       10.48      6.76 o 
  -5   7  12        2.51        1.78      5.85 o 
  -4   7  12        0.82        7.61      6.34 o 
  -3   7  12       11.81        2.36      6.80 o 
  -2   7  12        1.77       -6.74      7.78 o 
  -1   7  12        0.73       13.57      7.08 o 
   0   7  12      101.92      111.26     12.47 o 
   1   7  12        4.91        9.35      8.37 o 
   2   7  12        0.42       -1.24      7.90 o 
   3   7  12       78.33       65.66     24.48 o 
   4   7  12       13.50       27.84     11.88 o 
   5   7  12        7.64        8.47      9.27 o 
   6   7  12        0.31       -0.95     10.64 o 
   7   7  12       48.03       54.70     16.28 o 
   8   7  12       31.68       34.05     10.25 o 
   9   7  12        0.34       -4.28      8.39 o 
  10   7  12        5.06       12.90      9.77 o 
  11   7  12        0.06       -4.10     15.75 o 
 -28   1  13        8.82        5.39      4.78 o 
 -27   1  13       49.37       53.58      7.01 o 
 -26   1  13        0.11        1.43      6.06 o 
 -25   1  13        0.02       -2.86      4.29 o 
 -24   1  13        6.34        0.89      4.96 o 
 -23   1  13       10.75        9.06      5.07 o 
 -22   1  13       15.78       14.36      5.15 o 
 -21   1  13      162.03      149.29      8.23 o 
 -20   1  13       47.34       44.92      5.78 o 
 -19   1  13       26.91       23.98      5.20 o 
 -18   1  13       43.06       45.51      5.86 o 
 -17   1  13       87.11       93.98     10.52 o 
 -16   1  13      273.00      248.52     10.05 o 
 -15   1  13       69.39       82.17      6.64 o 
 -14   1  13      120.65       96.81      6.98 o 
 -13   1  13      649.08      639.44     16.06 o 
 -12   1  13      136.86      118.53      7.61 o 
 -11   1  13      173.76      159.16      8.45 o 
 -10   1  13        0.03       -3.74      3.74 o 
  -9   1  13     1971.36     1946.05     29.37 o 
  -8   1  13      352.28      346.23      9.11 o 
  -7   1  13      451.27      430.49     10.18 o 
  -6   1  13      585.11      571.56     11.84 o 
  -5   1  13      492.77      539.08     11.53 o 
  -4   1  13       87.40       86.19      5.26 o 
  -3   1  13       43.97       33.21      4.10 o 
  -2   1  13        4.28        0.64      3.15 o 
  -1   1  13       86.20      104.07      5.79 o 
   0   1  13      621.33      620.76     12.87 o 
   1   1  13        0.60       -1.03      3.30 o 
   2   1  13      777.52      694.12     13.89 o 
   3   1  13      921.79      879.66     16.14 o 
   4   1  13      131.23      112.54      6.22 o 
   5   1  13       34.29       38.37      5.16 o 
   6   1  13       29.90       25.80      4.65 o 
   7   1  13     1040.46     1011.69     18.04 o 
   8   1  13      866.73      862.55     16.64 o 
   9   1  13      422.27      439.35     13.13 o 
  10   1  13      142.79      137.58      6.68 o 
  11   1  13      489.79      471.59     11.33 o 
  12   1  13       55.85       46.11      5.03 o 
  13   1  13      954.55      966.34     17.04 o 
  14   1  13       10.37       15.12      4.53 o 
  15   1  13       62.04       66.36      8.21 o 
  16   1  13      115.67      119.36      8.37 o 
  17   1  13        0.63        7.22      5.74 o 
  18   1  13        0.14       -4.95      4.95 o 
  19   1  13        0.87        2.61      5.66 o 
  20   1  13       38.69       42.12      7.91 o 
  21   1  13       71.56       91.58     12.32 o 
  22   1  13       81.36       86.92      9.75 o 
  23   1  13       17.69       13.55      6.99 o 
  24   1  13       93.92       90.54     10.15 o 
  25   1  13       31.82       27.77      8.37 o 
 -27   2  13       29.69       41.11      5.82 o 
 -26   2  13        6.55       12.53      5.03 o 
 -25   2  13        6.65        2.77      4.83 o 
 -24   2  13       27.86       36.47      5.78 o 
 -23   2  13        0.06        1.91      4.72 o 
 -22   2  13      230.77      243.88     10.17 o 
 -21   2  13        3.34        2.86      4.48 o 
 -20   2  13       10.49        7.83      4.73 o 
 -19   2  13      299.23      302.43     10.99 o 
 -18   2  13        7.13        2.16      4.71 o 
 -17   2  13       58.37       63.86      6.39 o 
 -16   2  13      131.11      132.72      7.98 o 
 -15   2  13        0.21        0.22      4.48 o 
 -14   2  13      944.38      934.88     20.39 o 
 -13   2  13      414.80      403.72     12.78 o 
 -12   2  13        5.02        5.36      5.02 o 
 -11   2  13     1760.68     1699.38     30.54 o 
 -10   2  13       39.70       45.63      5.30 o 
  -9   2  13      416.39      402.81     12.18 o 
  -8   2  13      117.84       94.44      6.31 o 
  -7   2  13     1339.00     1269.17     20.98 o 
  -6   2  13     2535.64     2491.32     32.83 o 
  -5   2  13      290.06      291.66      8.82 o 
  -4   2  13      770.18      757.54     14.41 o 
  -3   2  13      278.07      299.00      9.06 o 
  -2   2  13      269.49      249.69      8.33 o 
  -1   2  13       58.45       48.45      4.79 o 
   0   2  13       91.19       90.63      5.85 o 
   1   2  13        0.58       -1.09      3.67 o 
   2   2  13       52.59       40.46      4.86 o 
   3   2  13       21.04       18.04      4.99 o 
   4   2  13      459.10      446.11     11.55 o 
   5   2  13      209.38      177.26      7.73 o 
   6   2  13       86.71       95.76      6.44 o 
   7   2  13      112.20      110.16      6.66 o 
   8   2  13      484.82      451.13     10.97 o 
   9   2  13      206.25      218.18      7.99 o 
  10   2  13     1714.36     1664.90     23.89 o 
  11   2  13       97.48      108.22      6.32 o 
  12   2  13      602.61      595.19     17.41 o 
  13   2  13       93.39       98.94      6.94 o 
  14   2  13       63.96       66.57      6.38 o 
  15   2  13        8.38        3.51      5.25 o 
  16   2  13      128.96      139.73      8.98 o 
  17   2  13       36.11       42.56      8.87 o 
  18   2  13       30.12       19.61     10.99 o 
  19   2  13      149.91      159.80     11.05 o 
  20   2  13       24.65       29.55      7.32 o 
  21   2  13       27.70       25.20      7.28 o 
  22   2  13       26.13       38.13      8.28 o 
  23   2  13       19.12       16.29      7.84 o 
  24   2  13       13.93       21.65      7.68 o 
 -26   3  13       23.32       32.54      5.91 o 
 -25   3  13        0.04       -3.42      5.24 o 
 -24   3  13       20.74       21.01      5.59 o 
 -23   3  13       42.94       35.44      5.97 o 
 -22   3  13        0.77        8.75      4.99 o 
 -21   3  13        0.92       -4.32      4.32 o 
 -20   3  13       15.60        0.62      4.76 o 
 -19   3  13        6.17        4.87      4.86 o 
 -18   3  13      460.33      500.80     14.80 o 
 -17   3  13       17.63       22.27      9.49 o 
 -16   3  13        5.26       -0.37      4.64 o 
 -15   3  13        5.41        0.14      4.99 o 
 -14   3  13       36.62       35.10      8.78 o 
 -13   3  13       47.14       56.03      6.75 o 
 -12   3  13      127.85      115.92      8.17 o 
 -11   3  13       76.17       76.41      9.22 o 
 -10   3  13      490.79      498.97     14.83 o 
  -9   3  13     1476.25     1482.53     25.35 o 
  -8   3  13       17.37       27.22      5.22 o 
  -7   3  13      575.83      594.61     14.51 o 
  -6   3  13      469.54      473.21     13.02 o 
  -5   3  13      779.15      832.35     17.72 o 
  -4   3  13      409.65      409.99     10.80 o 
  -3   3  13        9.09       15.38      4.08 o 
  -2   3  13       41.33       39.17      4.92 o 
  -1   3  13       27.15       41.78      4.98 o 
   0   3  13       80.34       85.96      6.04 o 
   1   3  13      522.04      511.57     12.43 o 
   2   3  13      377.51      421.47     11.42 o 
   3   3  13      473.04      514.08     12.57 o 
   4   3  13      244.11      222.90     10.02 o 
   5   3  13       50.13       45.96      5.07 o 
   6   3  13        0.73       -2.46      3.70 o 
   7   3  13       44.52       32.69      4.82 o 
   8   3  13        0.49       -0.72      3.80 o 
   9   3  13      371.53      372.03     10.30 o 
  10   3  13        3.68        0.49      4.26 o 
  11   3  13      424.53      444.80     13.60 o 
  12   3  13      893.58      935.74     18.70 o 
  13   3  13      263.32      255.60     11.63 o 
  14   3  13        0.02        6.69      5.25 o 
  15   3  13      314.29      282.33     11.87 o 
  16   3  13      364.53      357.07     13.14 o 
  17   3  13      236.47      228.75     11.23 o 
  18   3  13      124.81      154.87     11.21 o 
  19   3  13       94.46      131.63     10.66 o 
  20   3  13        0.00        3.21      6.63 o 
  21   3  13        1.27        6.80      6.60 o 
  22   3  13        0.01        6.74      6.98 o 
  23   3  13       52.71       50.04     10.86 o 
 -24   4  13        7.79        4.62      5.63 o 
 -23   4  13       26.75       18.87      6.08 o 
 -22   4  13        2.30        8.40      8.86 o 
 -21   4  13        9.97        9.30      6.87 o 
 -20   4  13        0.06        3.02      7.44 o 
 -19   4  13       18.62       21.64      6.10 o 
 -18   4  13       12.48        0.76      5.09 o 
 -17   4  13       10.55        9.08      5.67 o 
 -16   4  13       43.95       46.62     13.40 o 
 -15   4  13       10.63        6.68      5.53 o 
 -14   4  13      570.65      581.41     16.94 o 
 -13   4  13      128.13      126.84      8.93 o 
 -12   4  13       40.09       36.21      6.71 o 
 -11   4  13       67.60       50.83      7.02 o 
 -10   4  13      367.22      311.24     12.57 o 
  -9   4  13      206.09      167.22      8.65 o 
  -8   4  13       70.53       79.61      6.97 o 
  -7   4  13      137.80      134.74      8.20 o 
  -6   4  13       69.87       79.02      7.17 o 
  -5   4  13       53.04       51.32      6.32 o 
  -4   4  13       67.60       61.79      6.56 o 
  -3   4  13        2.19       -4.24      4.24 o 
  -2   4  13      163.69      198.05      9.36 o 
  -1   4  13       99.50       81.18      7.02 o 
   0   4  13       32.25       55.14      9.39 o 
   1   4  13      226.30      193.57      8.44 o 
   2   4  13      122.01      133.09      7.21 o 
   3   4  13      117.18      129.47      6.84 o 
   4   4  13       71.79       92.69      6.21 o 
   5   4  13       32.11       31.56      4.95 o 
   6   4  13      139.08      149.92      7.27 o 
   7   4  13       58.16       76.21      6.74 o 
   8   4  13        7.67        2.46      4.50 o 
   9   4  13       85.63       80.40      6.94 o 
  10   4  13        0.98        1.19      4.73 o 
  11   4  13        0.02        2.85      5.37 o 
  12   4  13       32.44       39.29      6.81 o 
  13   4  13      432.94      436.86     14.60 o 
  14   4  13       60.00       56.53      9.63 o 
  15   4  13        2.30        6.24      5.64 o 
  16   4  13       14.52       10.92      6.09 o 
  17   4  13       77.82       84.16      8.65 o 
  18   4  13       12.44       15.69      8.91 o 
  19   4  13        3.93        8.45      6.90 o 
  20   4  13       48.71       28.26      8.32 o 
  21   4  13       27.12       29.21      8.30 o 
 -21   5  13      100.80      133.43     13.50 o 
 -20   5  13       39.66       46.59      7.67 o 
 -19   5  13        0.01       -5.55      5.90 o 
 -18   5  13        4.49       10.30      6.23 o 
 -17   5  13       90.06      115.53      9.65 o 
 -16   5  13        6.75        4.30      6.21 o 
 -15   5  13       18.63       22.40      6.65 o 
 -14   5  13       28.36       17.45      6.30 o 
 -13   5  13        0.10        2.35      5.86 o 
 -12   5  13       11.12        9.19      6.13 o 
 -11   5  13        5.93        5.44      5.54 o 
 -10   5  13       13.25       17.84      6.18 o 
  -9   5  13       22.74       18.82      6.56 o 
  -8   5  13        3.38        1.64      5.94 o 
  -7   5  13       88.11      120.18     12.07 o 
  -6   5  13        5.09        6.56      5.44 o 
  -5   5  13      165.65      178.86     13.65 o 
  -4   5  13      339.95      322.24     12.77 o 
  -3   5  13      160.21      185.36      8.58 o 
  -2   5  13      179.29      202.86      8.88 o 
  -1   5  13       49.47       48.60      5.88 o 
   0   5  13      190.20      174.07      8.42 o 
   1   5  13       10.75        7.75      4.93 o 
   2   5  13        0.08        2.16      4.48 o 
   3   5  13        0.00        3.35      4.47 o 
   4   5  13       20.09       22.66      5.70 o 
   5   5  13        2.43        5.35      4.62 o 
   6   5  13        1.48        2.38      4.64 o 
   7   5  13        0.24        1.07      4.75 o 
   8   5  13       29.16       24.71      5.68 o 
   9   5  13       87.67       91.11      8.27 o 
  10   5  13       59.83       59.48      7.49 o 
  11   5  13       17.09        9.60      6.03 o 
  12   5  13       25.32       28.48      6.99 o 
  13   5  13       43.38       44.52      8.57 o 
  14   5  13       79.24       94.52      8.97 o 
  15   5  13       15.45       18.48      6.76 o 
  16   5  13        3.19        6.34      6.41 o 
  17   5  13       63.46       65.30      9.54 o 
  18   5  13       84.22      100.07     12.80 o 
 -17   6  13        3.98       10.35      9.16 o 
 -16   6  13        9.81       13.55      7.08 o 
 -15   6  13        6.47       10.00      6.74 o 
 -14   6  13        1.29       -3.70      6.31 o 
 -13   6  13       24.36       13.39      7.07 o 
 -12   6  13        0.20       -5.88      6.13 o 
 -11   6  13       51.26       36.74      8.17 o 
 -10   6  13       18.11        0.60      6.12 o 
  -9   6  13       15.73       14.34      7.25 o 
  -8   6  13       39.06       20.74     10.12 o 
  -7   6  13      397.15      361.64     15.57 o 
  -6   6  13        5.67       -3.60      5.51 o 
  -5   6  13       99.64      102.60      9.29 o 
  -4   6  13        8.25       14.39      6.32 o 
  -3   6  13      127.46      131.22      9.43 o 
  -2   6  13        9.17       13.13      6.15 o 
  -1   6  13       58.59       65.75      8.05 o 
   0   6  13       85.48      104.04      8.79 o 
   1   6  13       36.41       29.92     10.39 o 
   2   6  13       18.56       15.74      7.03 o 
   3   6  13      213.35      212.76     12.65 o 
   4   6  13        2.80        4.91      6.42 o 
   5   6  13       43.38       55.60      8.88 o 
   6   6  13        7.22       11.43      8.02 o 
   7   6  13        0.01       15.18      6.87 o 
   8   6  13        1.04        4.28      6.50 o 
   9   6  13       22.45       38.24     10.27 o 
  10   6  13        7.61       13.82      7.54 o 
  11   6  13        8.45       10.92      8.09 o 
  12   6  13        1.82       -7.37     10.21 o 
  13   6  13      120.80      108.72     11.16 o 
  14   6  13       18.68       22.38      8.55 o 
 -11   7  13       51.42       65.91      9.41 o 
 -10   7  13       23.63       24.83      7.71 o 
  -9   7  13        5.36       21.61      7.52 o 
  -8   7  13       70.63       85.46     15.76 o 
  -7   7  13       96.50      114.66     12.55 o 
  -6   7  13        0.20       -5.62      7.64 o 
  -5   7  13       65.56       61.11     10.59 o 
  -4   7  13        4.62       16.72      9.07 o 
  -3   7  13      157.24      149.75     13.77 o 
  -2   7  13       26.53       31.77     18.33 o 
  -1   7  13       76.50       87.04     16.68 o 
   0   7  13       13.12       24.85      8.29 o 
   1   7  13      103.45      112.89     11.35 o 
   2   7  13       11.42       -1.96      7.39 o 
   3   7  13       15.65       16.60      9.09 o 
   4   7  13       15.00       27.31     10.07 o 
   5   7  13        0.02        4.96     11.13 o 
   6   7  13       29.89       32.59     12.92 o 
   7   7  13        9.61        3.36      9.20 o 
   8   7  13        5.05        2.16     12.07 o 
 -27   0  14       23.63       38.14     11.31 o 
 -26   0  14        3.76       -2.39     10.54 o 
 -25   0  14        0.06        2.26      7.68 o 
 -24   0  14        8.78        7.63      7.25 o 
 -23   0  14        1.43       12.03      7.73 o 
 -22   0  14       64.99       93.04     10.36 o 
 -21   0  14      188.26      209.54     13.66 o 
 -20   0  14       70.02      105.44     10.98 o 
 -19   0  14      616.25      665.49     23.82 o 
 -18   0  14       48.14       51.32      9.16 o 
 -17   0  14      200.90      202.95     13.54 o 
 -16   0  14      595.44      574.61     22.07 o 
 -15   0  14        1.33        5.57      6.68 o 
 -14   0  14       11.16       23.38      7.59 o 
 -13   0  14     2033.71     1903.50     47.10 o 
 -12   0  14      211.17      198.26     14.60 o 
 -11   0  14      879.95      881.82     29.65 o 
 -10   0  14      671.58      679.42     24.19 o 
  -9   0  14      966.30     1007.69     43.31 o 
  -8   0  14     3127.33     2966.41     68.98 o 
  -7   0  14       87.42       85.90      7.68 o 
  -6   0  14       55.21       63.33     12.23 o 
  -5   0  14      191.84      206.59     10.68 o 
  -4   0  14      140.38       84.61      7.76 o 
  -3   0  14     2440.55     2355.17     73.74 o 
  -2   0  14        0.00        0.65      7.13 o 
  -1   0  14      561.25      568.75     17.62 o 
   0   0  14       91.99       79.63     13.24 o 
   1   0  14      149.77      168.15     16.82 o 
   2   0  14       63.56       62.38      7.52 o 
   3   0  14      611.44      492.03     16.97 o 
   4   0  14       68.00       62.66     12.43 o 
   5   0  14       87.61       56.36      8.05 o 
   6   0  14      373.27      338.69     14.73 o 
   7   0  14        5.84       -5.44      5.44 o 
   8   0  14       93.54       86.12      9.14 o 
   9   0  14     1043.64     1063.76     27.44 o 
  10   0  14        0.18       -5.91      5.91 o 
  11   0  14      482.91      434.85     17.12 o 
  12   0  14      422.25      402.60     14.48 o 
  13   0  14      990.25      927.02     26.05 o 
  14   0  14      470.43      538.99     27.39 o 
  15   0  14      144.85      167.26     12.38 o 
  16   0  14       34.13       32.70     10.18 o 
  17   0  14      458.74      486.83     27.59 o 
  18   0  14       24.13       31.22      9.98 o 
  19   0  14        5.75        2.28     13.12 o 
  20   0  14      230.98      289.23     19.85 o 
  21   0  14       46.77       70.46     12.95 o 
  22   0  14      240.22      247.24     19.81 o 
  23   0  14        0.06       21.72     10.73 o 
  24   0  14       43.97       79.21     20.33 o 
 -27   1  14        6.56        5.71      6.57 o 
 -26   1  14        8.40       -0.67      4.84 o 
 -25   1  14        0.01        1.83      4.80 o 
 -24   1  14      143.75      151.46      8.76 o 
 -23   1  14      168.49      203.14      9.78 o 
 -22   1  14        6.83        0.23      4.96 o 
 -21   1  14      100.25       76.69      7.99 o 
 -20   1  14      167.83      169.56      9.04 o 
 -19   1  14        0.72       -3.47      4.62 o 
 -18   1  14       56.62       43.67      6.31 o 
 -17   1  14      190.98      212.45     16.96 o 
 -16   1  14       15.99       14.45      5.16 o 
 -15   1  14       79.36       70.49      7.08 o 
 -14   1  14        6.15        3.47      4.66 o 
 -13   1  14      230.91      227.02     10.08 o 
 -12   1  14      146.54      147.73      8.60 o 
 -11   1  14       64.25       67.12      6.83 o 
 -10   1  14      896.55      915.65     27.01 o 
  -9   1  14      469.67      432.42     13.73 o 
  -8   1  14        2.85        6.10      4.17 o 
  -7   1  14        7.58       18.93      4.01 o 
  -6   1  14      596.00      589.32     15.78 o 
  -5   1  14      110.57       97.35      5.78 o 
  -4   1  14       42.20       44.00      4.75 o 
  -3   1  14      236.39      206.58      7.65 o 
  -2   1  14        0.00        3.27      3.43 o 
  -1   1  14      130.91      108.47      6.20 o 
   0   1  14       18.71       33.05      4.62 o 
   1   1  14        6.01       -3.27      3.51 o 
   2   1  14       17.11       26.10      4.43 o 
   3   1  14      896.81      856.13     16.35 o 
   4   1  14      156.96      160.62     11.35 o 
   5   1  14      812.20      783.35     15.78 o 
   6   1  14      283.10      283.28      9.68 o 
   7   1  14      221.17      204.85      8.27 o 
   8   1  14      447.44      427.07     11.75 o 
   9   1  14      384.63      392.63     11.39 o 
  10   1  14     1327.90     1274.45     21.70 o 
  11   1  14        9.06       16.38      4.55 o 
  12   1  14       62.43       65.24      6.31 o 
  13   1  14      301.83      316.61      9.99 o 
  14   1  14       18.88       27.83      5.85 o 
  15   1  14      229.83      239.62     10.77 o 
  16   1  14       69.19       74.43      7.63 o 
  17   1  14        0.31        3.69      5.90 o 
  18   1  14        0.23       -5.13      5.13 o 
  19   1  14      131.83      149.85     11.15 o 
  20   1  14       15.86        8.49      7.01 o 
  21   1  14        0.12       -0.04      6.13 o 
  22   1  14       71.17      107.11     10.68 o 
  23   1  14        5.25        4.24      7.04 o 
 -26   2  14       16.24       19.06      5.60 o 
 -25   2  14        0.17       -0.81      5.19 o 
 -24   2  14        0.00        5.74      7.26 o 
 -23   2  14        2.89       -3.83      8.66 o 
 -22   2  14       23.91       24.91      7.38 o 
 -21   2  14       69.87       76.69      7.14 o 
 -20   2  14       84.05       90.38      7.48 o 
 -19   2  14       21.00       15.59      5.35 o 
 -18   2  14       31.03       32.36      7.19 o 
 -17   2  14        0.63        4.73      4.68 o 
 -16   2  14       31.28       24.69      5.56 o 
 -15   2  14      168.90      155.00      8.89 o 
 -14   2  14        7.83       10.85      5.18 o 
 -13   2  14      109.90       84.98      7.35 o 
 -12   2  14      172.87      191.80      9.63 o 
 -11   2  14     2570.81     2437.69     40.84 o 
 -10   2  14      201.03      186.08      9.67 o 
  -9   2  14        9.20       11.01      5.25 o 
  -8   2  14      126.61      124.69      7.38 o 
  -7   2  14      456.17      435.92     12.33 o 
  -6   2  14      507.09      489.61     14.77 o 
  -5   2  14      247.20      258.09      8.81 o 
  -4   2  14      138.37      120.58      6.54 o 
  -3   2  14       91.91       84.52      5.86 o 
  -2   2  14       28.07       20.31      4.36 o 
  -1   2  14       27.43       29.16      4.63 o 
   0   2  14       22.55       10.24      4.19 o 
   1   2  14       48.28       48.76      5.32 o 
   2   2  14      225.58      199.78      8.16 o 
   3   2  14      102.81      117.56      6.85 o 
   4   2  14       64.08       68.17      5.91 o 
   5   2  14      780.47      718.27     15.36 o 
   6   2  14       43.45       46.64      5.57 o 
   7   2  14       13.06        5.43      4.14 o 
   8   2  14      189.18      214.63      8.19 o 
   9   2  14      592.66      542.93     12.51 o 
  10   2  14      192.02      202.56      8.17 o 
  11   2  14       70.13       62.16      6.38 o 
  12   2  14      301.52      298.23     10.63 o 
  13   2  14       20.01       24.83      5.49 o 
  14   2  14      242.74      209.78     10.38 o 
  15   2  14       17.68        6.61      8.09 o 
  16   2  14       34.18       22.16      6.04 o 
  17   2  14       33.30       23.37      7.10 o 
  18   2  14       66.68       69.40      8.75 o 
  19   2  14        0.68       -0.99      6.31 o 
  20   2  14        3.67        9.05      6.91 o 
  21   2  14        5.86        6.46      6.77 o 
  22   2  14      153.42      189.84     12.95 o 
  23   2  14        4.47        2.30     12.36 o 
 -25   3  14        0.02       -5.23      5.23 o 
 -24   3  14       30.09       51.13      6.81 o 
 -23   3  14        0.00       -3.40      4.98 o 
 -22   3  14        6.92       10.80      5.31 o 
 -21   3  14       26.09       37.50      6.45 o 
 -20   3  14       43.93       61.01      9.21 o 
 -19   3  14        4.98        3.67      5.36 o 
 -18   3  14        0.39       -4.71      4.71 o 
 -17   3  14      113.81      116.50     10.04 o 
 -16   3  14      111.44      105.07      8.33 o 
 -15   3  14      269.72      231.36     10.84 o 
 -14   3  14      285.33      287.12     12.06 o 
 -13   3  14       80.22       71.86      7.51 o 
 -12   3  14       40.75       37.00      9.21 o 
 -11   3  14        7.79       10.68      9.26 o 
 -10   3  14       73.97       71.86      7.63 o 
  -9   3  14       94.25       86.69      7.85 o 
  -8   3  14      469.84      461.95     14.78 o 
  -7   3  14      106.22       98.36      9.40 o 
  -6   3  14      975.93      939.28     19.54 o 
  -5   3  14      173.88      168.43      8.55 o 
  -4   3  14      175.87      169.15      8.68 o 
  -3   3  14      138.56      132.77      7.92 o 
  -2   3  14       15.76       29.85      5.03 o 
  -1   3  14      485.88      450.31     11.90 o 
   0   3  14       92.98       97.41      6.49 o 
   1   3  14       14.66       11.83      4.47 o 
   2   3  14        0.19        2.79      4.12 o 
   3   3  14        5.86        0.87      4.00 o 
   4   3  14       72.51       82.28      6.47 o 
   5   3  14        1.70        7.52      4.30 o 
   6   3  14       26.84       21.19      4.63 o 
   7   3  14       95.09       92.50      6.36 o 
   8   3  14        0.72       -3.43      3.89 o 
   9   3  14        9.74        8.31      4.87 o 
  10   3  14        3.96        2.97      4.67 o 
  11   3  14       93.76      110.31      7.67 o 
  12   3  14      871.49      863.62     20.28 o 
  13   3  14       18.42       16.66      6.05 o 
  14   3  14      380.68      407.27     15.78 o 
  15   3  14      122.92      130.71      9.29 o 
  16   3  14       18.73       15.21      6.22 o 
  17   3  14        3.10       18.21      7.18 o 
  18   3  14       21.45       11.94      6.95 o 
  19   3  14        0.00       -6.28      6.28 o 
  20   3  14      100.84      138.09     19.00 o 
  21   3  14       41.03       49.92      9.03 o 
 -23   4  14        8.78        7.78      9.78 o 
 -22   4  14       14.08       16.50      6.55 o 
 -21   4  14       68.38       70.53      8.91 o 
 -20   4  14        3.76        9.10      7.96 o 
 -19   4  14       26.57       10.50      6.11 o 
 -18   4  14       39.60       52.69      7.39 o 
 -17   4  14       92.13       82.67      8.12 o 
 -16   4  14        0.15        0.76      5.41 o 
 -15   4  14       22.23       25.54      6.38 o 
 -14   4  14        2.86        4.01      5.40 o 
 -13   4  14        0.35       -7.55      7.55 o 
 -12   4  14       26.79       24.44      6.41 o 
 -11   4  14        0.99       -0.23      5.16 o 
 -10   4  14       68.97       61.04      7.54 o 
  -9   4  14       13.83       18.89      6.61 o 
  -8   4  14      226.46      220.93     11.26 o 
  -7   4  14       10.70       11.99      5.22 o 
  -6   4  14       98.98       88.49      7.56 o 
  -5   4  14       80.69       85.92      7.54 o 
  -4   4  14     1447.57     1462.78     40.68 o 
  -3   4  14      440.86      433.07     13.65 o 
  -2   4  14      294.62      304.63     11.66 o 
  -1   4  14      305.73      295.70     11.40 o 
   0   4  14      130.05      115.24      8.21 o 
   1   4  14       59.35       60.69      6.86 o 
   2   4  14       83.71       74.57      6.08 o 
   3   4  14       14.78       15.61      4.88 o 
   4   4  14        0.52        1.87      4.14 o 
   5   4  14        3.34       -1.43      4.13 o 
   6   4  14       48.43       27.06      4.93 o 
   7   4  14      154.42      169.50      8.82 o 
   8   4  14      206.75      196.08      9.33 o 
   9   4  14        2.91       -4.79      4.79 o 
  10   4  14       95.24      109.91      8.67 o 
  11   4  14       48.46       55.29      8.16 o 
  12   4  14       17.54       35.97      7.07 o 
  13   4  14       92.48      101.63     10.11 o 
  14   4  14       41.23       40.34     10.99 o 
  15   4  14       58.47       76.33      8.45 o 
  16   4  14      148.21      139.35     11.26 o 
  17   4  14        0.06        1.03      7.17 o 
  18   4  14      171.55      189.84     12.85 o 
  19   4  14       40.40       37.37     10.07 o 
 -20   5  14        0.53        0.85      9.48 o 
 -19   5  14       32.23       28.50      9.79 o 
 -18   5  14        0.92        0.21      6.37 o 
 -17   5  14      127.08      122.08      9.96 o 
 -16   5  14        1.57       -0.54      6.26 o 
 -15   5  14        0.78        3.33      6.16 o 
 -14   5  14        1.25        0.26      6.66 o 
 -13   5  14       88.76       87.53     11.17 o 
 -12   5  14       44.08       63.65      8.19 o 
 -11   5  14       17.58       26.82      6.98 o 
 -10   5  14       84.73       73.00      8.65 o 
  -9   5  14       13.71       25.17      6.68 o 
  -8   5  14      129.48      136.02     11.92 o 
  -7   5  14      378.25      377.06     15.01 o 
  -6   5  14      337.45      338.40     12.76 o 
  -5   5  14       10.66        9.59      5.61 o 
  -4   5  14      165.59      175.90     13.44 o 
  -3   5  14       70.22       79.95      6.97 o 
  -2   5  14        1.51        5.07      4.64 o 
  -1   5  14       13.16       17.08      5.14 o 
   0   5  14       44.42       44.12      6.00 o 
   1   5  14        0.01       -1.38      4.46 o 
   2   5  14       46.37       41.34      6.05 o 
   3   5  14        1.56        1.93      4.85 o 
   4   5  14        0.03       10.58      5.57 o 
   5   5  14      165.82      195.17     10.44 o 
   6   5  14       23.18       27.62      6.36 o 
   7   5  14       32.36       51.45      7.52 o 
   8   5  14        8.80        8.83      6.02 o 
   9   5  14        0.02        2.48      5.74 o 
  10   5  14       11.67       15.17      6.52 o 
  11   5  14       57.95       53.51      7.93 o 
  12   5  14        2.43        1.29      6.13 o 
  13   5  14      202.33      232.45     13.70 o 
  14   5  14      245.89      273.23     13.00 o 
  15   5  14      106.75      113.25      9.78 o 
  16   5  14      150.06      164.46     11.18 o 
 -15   6  14       61.74       63.82      9.44 o 
 -14   6  14        0.32        0.81      6.67 o 
 -13   6  14       16.93        9.27      7.11 o 
 -12   6  14        1.61       -6.05      6.05 o 
 -11   6  14        8.67       12.93      7.03 o 
 -10   6  14        4.88        0.83      7.86 o 
  -9   6  14       97.65      105.12     10.29 o 
  -8   6  14       33.54       40.81      9.66 o 
  -7   6  14       20.14       22.31      7.43 o 
  -6   6  14        8.89        6.42      6.84 o 
  -5   6  14       73.87      119.02     10.69 o 
  -4   6  14        0.08        1.86      6.05 o 
  -3   6  14       30.77       32.13      7.28 o 
  -2   6  14       11.21       14.30      6.51 o 
  -1   6  14       64.61       71.88      8.31 o 
   0   6  14       10.46       13.08      7.60 o 
   1   6  14      169.67      185.03     12.60 o 
   2   6  14        0.11        5.35      6.93 o 
   3   6  14       41.79       47.06      8.96 o 
   4   6  14        5.82        7.63      7.39 o 
   5   6  14        2.03       -3.58      7.40 o 
   6   6  14      108.73      135.07     13.53 o 
   7   6  14       19.96       23.11      9.60 o 
   8   6  14        5.10       18.63      9.08 o 
   9   6  14        9.86       19.16      7.77 o 
  10   6  14       81.42       90.85     10.59 o 
  11   6  14        0.70       -2.90     11.30 o 
  12   6  14        0.45       -7.97      7.97 o 
  -7   7  14        9.31        4.38      7.27 o 
  -6   7  14        0.09        1.40      7.17 o 
  -5   7  14       77.30       93.82     12.62 o 
  -4   7  14        0.15       19.17      9.41 o 
  -3   7  14        0.38        6.87      8.69 o 
  -2   7  14      214.51      230.30     23.78 o 
  -1   7  14       55.67       51.64      9.98 o 
   0   7  14        0.07        7.48      7.66 o 
   1   7  14       36.25       30.43      8.89 o 
   2   7  14        6.73       11.33      9.36 o 
   3   7  14       13.01       -0.91      8.82 o 
   4   7  14        0.00       -4.68     16.60 o 
 -26   1  15        5.21        5.29      5.39 o 
 -25   1  15        2.39        0.06      5.35 o 
 -24   1  15       27.08       27.93      6.24 o 
 -23   1  15       33.06       30.58      6.37 o 
 -22   1  15      198.11      223.04     17.51 o 
 -21   1  15       54.33       70.77     10.47 o 
 -20   1  15        2.74        9.21      5.42 o 
 -19   1  15        5.76       12.95      5.55 o 
 -18   1  15      160.74      162.97      9.22 o 
 -17   1  15      180.98      173.41      9.42 o 
 -16   1  15        0.36        3.46      6.01 o 
 -15   1  15        0.60       -1.63      4.70 o 
 -14   1  15       60.53       47.54      6.38 o 
 -13   1  15       28.42       24.62      5.87 o 
 -12   1  15      305.86      314.49     12.20 o 
 -11   1  15      238.40      251.81     11.10 o 
 -10   1  15      448.78      443.62     14.28 o 
  -9   1  15      113.55      131.20      8.51 o 
  -8   1  15       64.28       68.78      7.63 o 
  -7   1  15        3.59        2.38      4.08 o 
  -6   1  15      222.89      196.42      8.65 o 
  -5   1  15        5.84       11.16      4.15 o 
  -4   1  15       11.51        9.52      3.99 o 
  -3   1  15      115.54       88.08      6.04 o 
  -2   1  15       39.32       30.55      4.78 o 
  -1   1  15       21.03       26.21      4.59 o 
   0   1  15       45.31       46.84      5.25 o 
   1   1  15      182.74      153.85      7.49 o 
   2   1  15       72.35       89.37      6.36 o 
   3   1  15       74.19       60.46      5.79 o 
   4   1  15        0.49        4.03      4.13 o 
   5   1  15       56.69       80.47      6.37 o 
   6   1  15      119.49      127.03      7.31 o 
   7   1  15        0.52       -3.81      4.22 o 
   8   1  15      941.34      947.76     18.47 o 
   9   1  15      297.91      278.41     10.09 o 
  10   1  15       30.19       25.43      5.24 o 
  11   1  15      156.91      166.35      7.70 o 
  12   1  15      101.93      114.39      7.68 o 
  13   1  15       52.97       57.73      7.14 o 
  14   1  15       12.60       11.72      5.07 o 
  15   1  15       21.89       22.34      6.04 o 
  16   1  15       67.83       98.67      9.65 o 
  17   1  15        7.57        8.32      6.02 o 
  18   1  15      126.54      124.81     10.78 o 
  19   1  15       34.49       27.22      7.36 o 
  20   1  15        0.31        3.61      6.36 o 
  21   1  15       38.22       57.27      9.47 o 
  22   1  15       42.66       61.85      9.86 o 
 -25   2  15       21.21       25.26      6.44 o 
 -24   2  15        2.18       -0.97      5.47 o 
 -23   2  15       61.99       67.54      7.44 o 
 -22   2  15       84.37      102.56      8.35 o 
 -21   2  15        4.18        1.70     10.14 o 
 -20   2  15       42.99       60.88      7.08 o 
 -19   2  15      238.79      284.13     11.99 o 
 -18   2  15       45.58       48.37      6.97 o 
 -17   2  15        0.98        6.11      4.91 o 
 -16   2  15       32.80       32.52      6.30 o 
 -15   2  15        1.07       -1.66      4.85 o 
 -14   2  15      138.62      140.63      9.00 o 
 -13   2  15      112.81      123.99     12.52 o 
 -12   2  15       33.62       33.90      6.32 o 
 -11   2  15       80.25       70.13      7.51 o 
 -10   2  15      194.60      217.86     10.67 o 
  -9   2  15       16.87        9.98      5.43 o 
  -8   2  15      376.74      323.76     15.28 o 
  -7   2  15      184.34      173.74      8.74 o 
  -6   2  15       50.89       51.72      6.18 o 
  -5   2  15      744.17      740.53     17.96 o 
  -4   2  15       94.14       87.86      7.23 o 
  -3   2  15      535.46      510.09     12.58 o 
  -2   2  15       21.28       32.08      4.93 o 
  -1   2  15      847.65      699.82     14.97 o 
   0   2  15      515.23      472.43     12.39 o 
   1   2  15      246.54      219.55      8.81 o 
   2   2  15       54.10       41.55      5.57 o 
   3   2  15       34.96       26.59      5.17 o 
   4   2  15      191.51      169.03      8.18 o 
   5   2  15      110.21      108.32      7.01 o 
   6   2  15       81.67       63.11      6.15 o 
   7   2  15       42.94       38.46      5.59 o 
   8   2  15      126.97      122.80      7.58 o 
   9   2  15        3.83        4.32      5.64 o 
  10   2  15        9.68       15.38      5.16 o 
  11   2  15       20.70       20.40      5.43 o 
  12   2  15      274.74      260.25     15.55 o 
  13   2  15        0.46       -1.61      5.97 o 
  14   2  15        0.32        0.93      5.14 o 
  15   2  15       18.36       22.34      6.30 o 
  16   2  15        0.26        6.49      6.23 o 
  17   2  15      132.54      136.94     11.01 o 
  18   2  15        0.04        3.51      6.40 o 
  19   2  15       63.10       74.92     11.96 o 
  20   2  15       17.55       12.09      8.86 o 
  21   2  15        1.66        5.86      7.19 o 
 -23   3  15      145.49      147.36      9.57 o 
 -22   3  15        0.07        0.21      5.47 o 
 -21   3  15       30.98       32.53      6.55 o 
 -20   3  15       48.88       46.22      7.04 o 
 -19   3  15       18.24       -1.02      6.97 o 
 -18   3  15        0.04        5.94      5.38 o 
 -17   3  15        4.60       10.88      5.65 o 
 -16   3  15       69.07       79.45      7.91 o 
 -15   3  15        2.54       -4.82      4.82 o 
 -14   3  15        0.01        1.28      4.96 o 
 -13   3  15        1.48        0.56      5.48 o 
 -12   3  15       75.16       90.81      8.32 o 
 -11   3  15        3.04       12.78      5.67 o 
 -10   3  15      528.20      488.11     17.11 o 
  -9   3  15       16.60       11.76      5.78 o 
  -8   3  15       18.75       12.37      5.82 o 
  -7   3  15      250.34      274.26     12.66 o 
  -6   3  15      240.41      232.90     11.67 o 
  -5   3  15      461.54      436.12     13.57 o 
  -4   3  15      138.40      118.85      8.04 o 
  -3   3  15      111.82      108.28      8.54 o 
  -2   3  15       61.77       50.06      6.50 o 
  -1   3  15        1.40       -4.26      4.26 o 
   0   3  15        0.57       -3.75      3.75 o 
   1   3  15        5.89       10.79      4.58 o 
   2   3  15      126.02      122.17      7.46 o 
   3   3  15        0.02        1.20      4.13 o 
   4   3  15       11.38        9.15      4.88 o 
   5   3  15       31.36       14.17      5.03 o 
   6   3  15      322.73      298.45      9.92 o 
   7   3  15        1.69        5.91      4.29 o 
   8   3  15        0.20       -4.57      4.57 o 
   9   3  15       25.53       24.38      6.22 o 
  10   3  15      131.54      133.48      8.26 o 
  11   3  15       19.18       11.61      8.03 o 
  12   3  15       36.79       32.36      6.99 o 
  13   3  15      300.90      273.87     13.84 o 
  14   3  15        6.41        8.36      6.92 o 
  15   3  15        4.42       -1.61      9.21 o 
  16   3  15      265.24      312.75     15.84 o 
  17   3  15        1.31        2.48      6.63 o 
  18   3  15        2.79        3.81      6.55 o 
  19   3  15       14.20       14.93      7.25 o 
  20   3  15        4.27       11.91     13.22 o 
 -21   4  15       12.87       16.98      8.06 o 
 -20   4  15       40.21       39.28      7.43 o 
 -19   4  15       60.83       60.28      8.18 o 
 -18   4  15        1.77        0.54      5.79 o 
 -17   4  15       38.90       33.93      6.90 o 
 -16   4  15       51.99       66.45     11.79 o 
 -15   4  15       24.04       24.57      6.79 o 
 -14   4  15        8.23        4.03      5.87 o 
 -13   4  15       12.64       26.58      6.52 o 
 -12   4  15       12.53       10.78      6.91 o 
 -11   4  15       69.60       78.06      8.37 o 
 -10   4  15      447.26      411.43     19.10 o 
  -9   4  15       51.07       51.03     10.19 o 
  -8   4  15       34.73       35.99      7.32 o 
  -7   4  15       80.86       91.17      8.88 o 
  -6   4  15       84.78       71.57      7.36 o 
  -5   4  15        2.91        1.75      5.97 o 
  -4   4  15       79.56       66.12      7.53 o 
  -3   4  15       78.88       82.58      7.69 o 
  -2   4  15        0.48        4.40      5.06 o 
  -1   4  15        6.67       13.12      5.57 o 
   0   4  15        2.65        2.45      5.65 o 
   1   4  15      150.02      129.75     10.89 o 
   2   4  15        1.16       -3.44      4.33 o 
   3   4  15       67.53       77.83      6.83 o 
   4   4  15       82.18       94.38      6.68 o 
   5   4  15        3.04        1.90      5.40 o 
   6   4  15       40.19       36.48      6.09 o 
   7   4  15      143.97      143.78      8.66 o 
   8   4  15       58.80       67.26      6.92 o 
   9   4  15        0.00        0.04      5.12 o 
  10   4  15      241.45      275.81     17.77 o 
  11   4  15      138.45      151.20     10.20 o 
  12   4  15      298.27      277.87     14.93 o 
  13   4  15       79.55       77.44      9.97 o 
  14   4  15       48.40       70.95      9.90 o 
  15   4  15       13.02       23.36      7.22 o 
  16   4  15        9.58        8.84      6.51 o 
  17   4  15        7.30        2.61      7.09 o 
 -18   5  15        0.10       -5.62      6.39 o 
 -17   5  15       29.27       16.19      7.04 o 
 -16   5  15       12.03       12.38      6.78 o 
 -15   5  15        4.47       -1.96      6.17 o 
 -14   5  15        9.53        6.28      6.32 o 
 -13   5  15        0.23        9.95      6.45 o 
 -12   5  15       34.08       38.81      7.90 o 
 -11   5  15       27.28       21.68      7.10 o 
 -10   5  15        0.01        6.85      6.46 o 
  -9   5  15       60.84       90.09      9.89 o 
  -8   5  15        5.00       13.19      6.47 o 
  -7   5  15       84.13       86.12      9.45 o 
  -6   5  15       14.99       25.41      7.19 o 
  -5   5  15      222.43      201.68     12.09 o 
  -4   5  15       85.65       77.41      8.34 o 
  -3   5  15      220.45      206.29     10.94 o 
  -2   5  15        0.00       -2.15      5.33 o 
  -1   5  15        5.79        6.29      5.67 o 
   0   5  15        2.58       -4.04      4.70 o 
   1   5  15       60.32       76.86      7.20 o 
   2   5  15      149.66      143.60      8.65 o 
   3   5  15       84.16      102.06      8.71 o 
   4   5  15        1.19        4.54      5.77 o 
   5   5  15        3.99        7.53      5.84 o 
   6   5  15       36.98       29.20      6.89 o 
   7   5  15       14.87       11.87      6.16 o 
   8   5  15       22.11       22.34      7.74 o 
   9   5  15       41.15       27.22     10.24 o 
  10   5  15       10.09       14.73      6.86 o 
  11   5  15       47.62       39.20      7.91 o 
  12   5  15       40.81       50.09      9.59 o 
  13   5  15      174.34      186.13     18.99 o 
  14   5  15        7.05       13.43      7.21 o 
 -13   6  15        2.13        4.18      8.29 o 
 -12   6  15        0.48       -6.68      7.92 o 
 -11   6  15       84.53       87.59     10.13 o 
 -10   6  15        0.49        5.48      6.91 o 
  -9   6  15        0.66        1.61      6.76 o 
  -8   6  15      121.85      137.18     12.70 o 
  -7   6  15      177.99      172.44     12.32 o 
  -6   6  15       25.76       35.59      8.25 o 
  -5   6  15      105.89       97.68     10.23 o 
  -4   6  15        9.76       31.25     10.87 o 
  -3   6  15      122.43      136.12     10.29 o 
  -2   6  15       35.77       38.16      8.05 o 
  -1   6  15       53.08       54.08      9.36 o 
   0   6  15      193.94      183.35     12.82 o 
   1   6  15        2.79        7.33      9.34 o 
   2   6  15        2.18       17.82      7.81 o 
   3   6  15       68.64       90.44     11.67 o 
   4   6  15        4.05       10.09      7.74 o 
   5   6  15       44.00       43.95     10.56 o 
   6   6  15        0.21      -10.23     10.23 o 
   7   6  15       62.37       75.40     12.24 o 
   8   6  15       15.95       23.41     10.03 o 
   9   6  15       51.51       48.48     11.17 o 
 -24   0  16        2.52        8.26      8.16 o 
 -23   0  16        0.67       -2.24     14.60 o 
 -22   0  16      148.61      161.77     13.93 o 
 -21   0  16       51.70       46.27      9.75 o 
 -20   0  16       62.85       55.41     10.44 o 
 -19   0  16      114.72      149.07     13.53 o 
 -18   0  16       96.06       91.53     19.52 o 
 -17   0  16        0.06        2.92     12.84 o 
 -16   0  16      315.64      341.25     18.89 o 
 -15   0  16      120.96      148.22     13.42 o 
 -14   0  16       32.78       40.08      9.39 o 
 -13   0  16      131.96      144.00     13.18 o 
 -12   0  16      147.49      147.16     13.19 o 
 -11   0  16      494.34      471.84     21.29 o 
 -10   0  16        4.06        4.96      7.25 o 
  -9   0  16        0.59        0.29     12.17 o 
  -8   0  16       13.29       14.15     12.41 o 
  -7   0  16        0.42        2.30      6.87 o 
  -6   0  16      838.59      776.06     27.92 o 
  -5   0  16       13.19        9.82      7.52 o 
  -4   0  16      605.79      638.99     24.10 o 
  -3   0  16       18.58       30.04      9.69 o 
  -2   0  16      305.99      297.19     14.17 o 
  -1   0  16      682.69      673.63     35.28 o 
   0   0  16      970.50      795.17     23.17 o 
   1   0  16       33.76       30.34      7.92 o 
   2   0  16     1011.99      841.40     27.71 o 
   3   0  16     1009.88      960.66     26.33 o 
   4   0  16      442.97      482.70     18.44 o 
   5   0  16        0.14        9.01      7.12 o 
   6   0  16      110.25      114.86     10.60 o 
   7   0  16       85.83      113.23     10.53 o 
   8   0  16      198.19      196.89     20.43 o 
   9   0  16       25.97       29.08     10.11 o 
  10   0  16       50.80       57.85      9.15 o 
  11   0  16      134.30      126.87     10.87 o 
  12   0  16       73.29       69.45      9.90 o 
  13   0  16       22.42       29.37      8.12 o 
  14   0  16       12.81       20.88      9.27 o 
  15   0  16      215.40      186.28     23.72 o 
  16   0  16      156.22      134.08     29.49 o 
  17   0  16        5.39       27.15     10.53 o 
  18   0  16      111.84       94.85     14.47 o 
  19   0  16       13.88        2.92     12.41 o 
  20   0  16       49.75       52.67     13.29 o 
  21   0  16       25.44        8.87     16.89 o 
 -24   1  16       45.57       52.93      7.31 o 
 -23   1  16       61.02       70.37      7.66 o 
 -22   1  16        0.00       -0.01      7.74 o 
 -21   1  16       31.95       48.09      7.14 o 
 -20   1  16      197.48      233.63     11.18 o 
 -19   1  16       16.14       21.06      6.32 o 
 -18   1  16       71.43       79.26     11.12 o 
 -17   1  16      155.60      179.58     10.05 o 
 -16   1  16       21.19       23.50     10.43 o 
 -15   1  16       67.92       66.86     10.15 o 
 -14   1  16       14.35       15.96      5.88 o 
 -13   1  16       22.25       22.95      5.88 o 
 -12   1  16        3.58        5.15      5.34 o 
 -11   1  16       12.08        7.61      5.28 o 
 -10   1  16       62.97       56.80      7.16 o 
  -9   1  16      382.13      377.07     13.78 o 
  -8   1  16       95.65       97.62      8.28 o 
  -7   1  16      332.78      318.98     12.69 o 
  -6   1  16      112.62      105.19      8.40 o 
  -5   1  16      118.46       78.14      6.81 o 
  -4   1  16       78.03       55.19      6.36 o 
  -3   1  16      205.86      193.97      9.77 o 
  -2   1  16      123.71      109.12      9.49 o 
  -1   1  16      718.18      653.66     14.84 o 
   0   1  16      263.12      291.24     10.12 o 
   1   1  16      117.66       90.42      7.02 o 
   2   1  16      370.39      321.00     10.56 o 
   3   1  16       27.94       22.21      5.06 o 
   4   1  16       31.09       21.15      5.08 o 
   5   1  16      632.66      565.92     14.19 o 
   6   1  16        4.66        5.27      4.63 o 
   7   1  16        4.92       11.60      4.88 o 
   8   1  16       10.04        3.30      7.21 o 
   9   1  16       44.88       44.67      5.80 o 
  10   1  16        3.04        0.66      4.42 o 
  11   1  16       24.50       20.39      5.25 o 
  12   1  16        2.08       -3.90      5.00 o 
  13   1  16        8.46       -0.75      6.13 o 
  14   1  16       13.06        4.21      5.75 o 
  15   1  16       27.18       28.22      6.42 o 
  16   1  16        0.32       -5.80      5.80 o 
  17   1  16       30.97       36.13      8.00 o 
  18   1  16        0.34        2.76      6.72 o 
  19   1  16      101.60      115.23     11.21 o 
  20   1  16       78.63      104.64     12.18 o 
 -23   2  16       14.50       11.12      6.32 o 
 -22   2  16       15.48       12.74      6.20 o 
 -21   2  16       63.17       87.87      8.18 o 
 -20   2  16       23.69       31.86      6.69 o 
 -19   2  16       54.60       67.49      8.48 o 
 -18   2  16        5.07       -0.45      5.39 o 
 -17   2  16       64.75       53.55      7.27 o 
 -16   2  16       58.84       66.82      7.77 o 
 -15   2  16       25.49       27.04      6.29 o 
 -14   2  16       21.76        9.73      6.64 o 
 -13   2  16      170.71      185.79     10.37 o 
 -12   2  16       46.70       45.53      6.96 o 
 -11   2  16       21.61       23.29      6.25 o 
 -10   2  16        4.76        5.02      5.25 o 
  -9   2  16       46.99       50.58      7.62 o 
  -8   2  16      251.26      230.62     11.40 o 
  -7   2  16       13.61        8.25      5.52 o 
  -6   2  16       21.42       27.47      6.56 o 
  -5   2  16       69.57       75.57      7.14 o 
  -4   2  16      143.49      136.04      8.40 o 
  -3   2  16        4.83       10.94      5.07 o 
  -2   2  16       48.18       50.18      6.47 o 
  -1   2  16        6.08       -4.01      4.01 o 
   0   2  16      282.88      292.82     10.32 o 
   1   2  16       82.46       86.22      6.69 o 
   2   2  16        1.58        7.32      4.40 o 
   3   2  16        6.32        4.34      4.54 o 
   4   2  16       56.37       62.94      6.38 o 
   5   2  16       22.87       22.08      5.31 o 
   6   2  16       39.94       41.98      5.80 o 
   7   2  16      157.89      164.04      8.76 o 
   8   2  16       75.74       87.46      7.15 o 
   9   2  16      120.50      133.29      8.26 o 
  10   2  16       17.88       10.75      7.42 o 
  11   2  16       30.05       20.32      6.49 o 
  12   2  16        2.79       -2.66      6.08 o 
  13   2  16       25.12       24.09      7.34 o 
  14   2  16       34.14       36.67      7.10 o 
  15   2  16       39.31       70.90      8.24 o 
  16   2  16        2.23       -1.46      6.38 o 
  17   2  16        6.09       16.95      7.32 o 
  18   2  16        2.30       -0.15      6.71 o 
  19   2  16       58.75       44.36      9.39 o 
 -22   3  16        0.64       -5.42      5.42 o 
 -21   3  16       77.37       88.22      8.55 o 
 -20   3  16       20.74       22.98      6.89 o 
 -19   3  16        1.70        4.62      5.69 o 
 -18   3  16        9.36        3.23      7.14 o 
 -17   3  16        8.50        9.41      7.99 o 
 -16   3  16       65.20       94.78      8.82 o 
 -15   3  16        6.84        7.73      5.90 o 
 -14   3  16       20.80       19.66      6.36 o 
 -13   3  16       18.80       33.34      7.07 o 
 -12   3  16      110.35      104.76      8.90 o 
 -11   3  16        0.10        3.51      5.66 o 
 -10   3  16       80.59       58.78      7.91 o 
  -9   3  16       13.60       15.08      6.17 o 
  -8   3  16       83.14       82.96      8.54 o 
  -7   3  16       57.25       53.34      8.46 o 
  -6   3  16       49.72       41.18      7.38 o 
  -5   3  16       38.77       28.25      5.90 o 
  -4   3  16       21.11       15.58      5.57 o 
  -3   3  16        6.19        6.20      5.19 o 
  -2   3  16        3.36       -1.12      5.00 o 
  -1   3  16        3.33        8.61      5.27 o 
   0   3  16      108.08       92.60      9.66 o 
   1   3  16       33.22       30.62      6.15 o 
   2   3  16      128.32      148.56      9.09 o 
   3   3  16       86.62       97.65      7.49 o 
   4   3  16        9.41        4.84      5.96 o 
   5   3  16       80.53       78.23      6.98 o 
   6   3  16        3.09       -2.28      4.14 o 
   7   3  16      227.99      231.81     10.16 o 
   8   3  16      152.53      153.53      8.92 o 
   9   3  16      203.88      188.60      9.60 o 
  10   3  16      228.94      237.26     10.57 o 
  11   3  16       78.63       84.47      8.67 o 
  12   3  16       71.42       61.83      9.25 o 
  13   3  16       68.20       52.64      8.89 o 
  14   3  16        8.93       12.29      7.45 o 
  15   3  16       42.06       50.31      8.11 o 
  16   3  16       26.07       58.10     11.49 o 
  17   3  16        8.86        7.28      7.40 o 
  18   3  16       55.03       67.32     18.50 o 
 -19   4  16        1.75       -5.92      5.92 o 
 -18   4  16       60.34       59.28      8.29 o 
 -17   4  16        1.75        7.17      6.52 o 
 -16   4  16        8.81       22.19      6.77 o 
 -15   4  16       79.33       91.36      9.23 o 
 -14   4  16      103.05      115.84     11.16 o 
 -13   4  16        2.52        5.34      6.09 o 
 -12   4  16        3.04       -0.52      7.81 o 
 -11   4  16       25.05       16.79      6.69 o 
 -10   4  16       11.87       22.61      6.77 o 
  -9   4  16      183.93      171.95     11.16 o 
  -8   4  16        0.64        2.89      5.88 o 
  -7   4  16        2.04        3.33      5.95 o 
  -6   4  16      135.56       88.52      8.99 o 
  -5   4  16       12.59        7.14      7.02 o 
  -4   4  16      153.58      134.41      9.20 o 
  -3   4  16      107.37       94.99      8.37 o 
  -2   4  16      127.91      129.83      9.11 o 
  -1   4  16       83.24       76.45     10.96 o 
   0   4  16      194.75      200.30     10.59 o 
   1   4  16       53.21       62.97      7.56 o 
   2   4  16       14.57        6.77      4.87 o 
   3   4  16        2.16       -0.65      4.75 o 
   4   4  16        0.72       -0.58      4.85 o 
   5   4  16        1.73        1.07      5.62 o 
   6   4  16       87.40       83.52      8.31 o 
   7   4  16      111.53      122.47     13.20 o 
   8   4  16        1.15        4.05      5.43 o 
   9   4  16       38.43       56.38      8.21 o 
  10   4  16        0.75        5.60      6.17 o 
  11   4  16       16.64       15.05      6.62 o 
  12   4  16       20.93       29.92      8.48 o 
  13   4  16       97.03       84.13     10.45 o 
  14   4  16       90.69      102.94     11.38 o 
  15   4  16        4.40        1.55      6.39 o 
 -16   5  16       19.70       26.53      7.88 o 
 -15   5  16       27.11       51.36      8.48 o 
 -14   5  16       30.69       24.97     11.94 o 
 -13   5  16       10.30       14.75      6.96 o 
 -12   5  16       50.58       56.45      8.72 o 
 -11   5  16       48.87       56.86      8.84 o 
 -10   5  16        3.72       17.40      7.04 o 
  -9   5  16      418.86      421.38     16.88 o 
  -8   5  16      196.30      189.66     12.41 o 
  -7   5  16       64.90       56.11     13.99 o 
  -6   5  16       74.18       65.38      9.08 o 
  -5   5  16        0.36       -0.18      6.20 o 
  -4   5  16       25.38       43.35      8.27 o 
  -3   5  16       12.62       13.38      6.48 o 
  -2   5  16       60.38       53.60      7.97 o 
  -1   5  16       62.34       88.68      8.87 o 
   0   5  16       10.71       12.99      5.66 o 
   1   5  16       51.83       51.92      6.97 o 
   2   5  16      110.89      131.07     11.42 o 
   3   5  16       23.23       26.37      6.99 o 
   4   5  16        0.05        4.48      6.10 o 
   5   5  16        5.17       -1.44      6.12 o 
   6   5  16       16.13        4.53      6.19 o 
   7   5  16        6.95       13.60      7.50 o 
   8   5  16      101.42       92.52     10.51 o 
   9   5  16       10.33       13.16      7.75 o 
  10   5  16        6.62       10.32      7.93 o 
  11   5  16       15.19       16.30      9.44 o 
  12   5  16       31.12       39.79     13.15 o 
  -9   6  16       18.80       25.92      8.46 o 
  -8   6  16       18.36       33.26      9.81 o 
  -7   6  16       94.89      126.34     18.68 o 
  -6   6  16       61.38       58.28      9.92 o 
  -5   6  16        6.17        7.25      7.57 o 
  -4   6  16      158.47      173.12     12.67 o 
  -3   6  16       85.63       66.15      9.90 o 
  -2   6  16       57.98       51.96     10.75 o 
  -1   6  16        0.66       -1.03      7.02 o 
   0   6  16       24.12       28.48      9.93 o 
   1   6  16        7.31        6.69      7.73 o 
   2   6  16        2.55        4.27      7.30 o 
   3   6  16       10.77       24.93     10.50 o 
   4   6  16       81.33      110.86     13.80 o 
   5   6  16        3.87        3.70      9.47 o 
   6   6  16       43.29       66.90     21.19 o 
 -23   1  17       63.63       60.03     16.60 o 
 -22   1  17       12.59       11.16      9.66 o 
 -21   1  17      105.18      140.27      9.94 o 
 -20   1  17        0.50       -1.00      6.07 o 
 -19   1  17       89.87      109.58     12.33 o 
 -18   1  17        4.84       15.49      6.22 o 
 -17   1  17       36.57       39.13      7.21 o 
 -16   1  17      229.88      258.21     12.24 o 
 -15   1  17       27.34       21.59      8.91 o 
 -14   1  17       13.08       18.95      6.30 o 
 -13   1  17      236.83      221.68     11.49 o 
 -12   1  17      264.42      306.65     13.03 o 
 -11   1  17       74.58       75.13      8.12 o 
 -10   1  17        0.27       -4.85      4.85 o 
  -9   1  17       86.45       90.50      8.53 o 
  -8   1  17        2.45       -4.60      4.60 o 
  -7   1  17       35.29       25.56      6.32 o 
  -6   1  17      138.16      140.83      9.65 o 
  -5   1  17       29.96       36.44      6.78 o 
  -4   1  17      177.48      146.82      9.84 o 
  -3   1  17       11.75       19.11      5.52 o 
  -2   1  17       16.88       15.11      5.24 o 
  -1   1  17       10.70       10.15      4.72 o 
   0   1  17      125.18      124.36      7.54 o 
   1   1  17       87.30       71.60      6.48 o 
   2   1  17        5.47        4.08      4.73 o 
   3   1  17      107.06      115.67      7.72 o 
   4   1  17      180.69      177.77      8.86 o 
   5   1  17      138.36      123.98      9.08 o 
   6   1  17      232.15      222.57      9.80 o 
   7   1  17       19.07       17.98      5.15 o 
   8   1  17       16.92       17.88      5.14 o 
   9   1  17       18.66        6.24      5.32 o 
  10   1  17       84.53      100.72      8.45 o 
  11   1  17        7.41        1.26      5.61 o 
  12   1  17       11.32        5.08      7.19 o 
  13   1  17       37.36       49.79      9.41 o 
  14   1  17        0.28       -2.05      5.80 o 
  15   1  17       12.41       14.91      8.77 o 
  16   1  17       20.70       14.72      7.35 o 
  17   1  17       15.28       11.38      7.35 o 
  18   1  17       14.09       20.66      8.32 o 
 -22   2  17       14.18        9.39      6.57 o 
 -21   2  17        6.85       14.98      9.59 o 
 -20   2  17        0.04        3.42     11.29 o 
 -19   2  17      114.55      144.09     10.06 o 
 -18   2  17       27.74       29.82      6.88 o 
 -17   2  17        0.77        3.43      5.59 o 
 -16   2  17       15.82       17.36      6.29 o 
 -15   2  17       94.84      113.26      9.29 o 
 -14   2  17      220.09      231.72     11.82 o 
 -13   2  17       30.48       24.67      7.40 o 
 -12   2  17        7.82       13.41      5.77 o 
 -11   2  17       68.17       71.27      8.20 o 
 -10   2  17      203.93      200.69     11.24 o 
  -9   2  17       74.49       64.97      7.96 o 
  -8   2  17        3.78        5.05      5.84 o 
  -7   2  17       19.23       16.25      7.18 o 
  -6   2  17       14.41       20.00      8.59 o 
  -5   2  17       27.10       28.76      6.67 o 
  -4   2  17        5.74        3.08      5.54 o 
  -3   2  17        8.54       14.19      5.55 o 
  -2   2  17        0.42        3.82      5.03 o 
  -1   2  17        0.99       -0.65      4.95 o 
   0   2  17      129.06      137.42      8.86 o 
   1   2  17      152.64      148.36      9.22 o 
   2   2  17      107.81      118.97      7.81 o 
   3   2  17      144.00      121.19      7.86 o 
   4   2  17       81.96       88.83      7.33 o 
   5   2  17       52.68       46.44      6.28 o 
   6   2  17      119.77      103.22      7.65 o 
   7   2  17       27.40       33.93      5.92 o 
   8   2  17       21.67       18.60      6.10 o 
   9   2  17        5.49        5.64      4.98 o 
  10   2  17       10.70       22.10      5.85 o 
  11   2  17        1.53       -5.22      5.22 o 
  12   2  17      142.55      135.88     11.14 o 
  13   2  17        0.60        2.09      6.50 o 
  14   2  17       21.64       25.12      7.03 o 
  15   2  17       77.03       81.45      9.97 o 
  16   2  17        0.19        6.43      7.06 o 
  17   2  17        0.45        1.94      7.37 o 
 -20   3  17       14.48       16.37      7.22 o 
 -19   3  17       15.05       21.82      7.08 o 
 -18   3  17        3.12        7.73      6.13 o 
 -17   3  17        6.98       15.69      6.56 o 
 -16   3  17       25.82       27.22      7.11 o 
 -15   3  17       67.96       61.27      8.43 o 
 -14   3  17      131.04      146.16     10.43 o 
 -13   3  17       36.07       35.86      7.43 o 
 -12   3  17       41.49       44.30      7.74 o 
 -11   3  17       29.27       22.88      7.01 o 
 -10   3  17       41.01       58.11      8.06 o 
  -9   3  17        0.06       -7.31      7.31 o 
  -8   3  17       20.95       16.54      6.54 o 
  -7   3  17        2.27        0.20      8.53 o 
  -6   3  17      300.96      266.39     15.65 o 
  -5   3  17       26.62       22.76      6.85 o 
  -4   3  17        8.31        7.23      5.93 o 
  -3   3  17       69.52       57.02      7.23 o 
  -2   3  17        0.72        1.19      4.97 o 
  -1   3  17       80.87       55.96      7.16 o 
   0   3  17      159.68      174.20     10.03 o 
   1   3  17       81.05       83.20      9.11 o 
   2   3  17      251.36      262.30     20.40 o 
   3   3  17       22.46       16.24      6.08 o 
   4   3  17        1.12        3.60      5.46 o 
   5   3  17       17.39       24.27      6.34 o 
   6   3  17      122.59      117.04      8.29 o 
   7   3  17       13.50       14.48      5.73 o 
   8   3  17       76.64       70.61      7.38 o 
   9   3  17        4.60        7.13      5.59 o 
  10   3  17      133.68      180.39      9.97 o 
  11   3  17       22.16        9.42      8.93 o 
  12   3  17       73.62       65.55      9.53 o 
  13   3  17        0.65       -7.03     12.13 o 
  14   3  17        0.17       -2.32      7.14 o 
  15   3  17       21.24       10.09      6.79 o 
  16   3  17       46.32       19.91     12.55 o 
 -17   4  17      194.09      205.09     12.44 o 
 -16   4  17       28.48       25.77      7.61 o 
 -15   4  17       61.39       72.57      8.94 o 
 -14   4  17        0.14       -2.54      6.24 o 
 -13   4  17        1.64       12.16      6.86 o 
 -12   4  17       31.62       35.28      7.76 o 
 -11   4  17       41.81       51.25      8.73 o 
 -10   4  17       10.42        8.12      6.73 o 
  -9   4  17        8.16        1.19      6.62 o 
  -8   4  17       69.29       82.48      9.51 o 
  -7   4  17       81.75       94.29      9.81 o 
  -6   4  17       17.59       23.39      7.62 o 
  -5   4  17        0.91       -0.61      6.08 o 
  -4   4  17        1.75        4.85      6.67 o 
  -3   4  17       31.49       17.28      7.02 o 
  -2   4  17       85.07       77.01      8.29 o 
  -1   4  17        6.61       15.54      6.27 o 
   0   4  17        9.00        6.19      5.95 o 
   1   4  17        6.48        9.06      6.03 o 
   2   4  17        9.58       10.66      5.67 o 
   3   4  17       81.29       90.82      7.94 o 
   4   4  17        0.56       -0.02      5.86 o 
   5   4  17      201.77      222.91     11.80 o 
   6   4  17       75.89       87.53      8.98 o 
   7   4  17      223.95      277.24     16.79 o 
   8   4  17        0.08        7.06      6.14 o 
   9   4  17        2.33        2.74      7.17 o 
  10   4  17       99.38      130.31     11.78 o 
  11   4  17       45.06       47.47      9.38 o 
  12   4  17       39.66       55.93      9.96 o 
  13   4  17        0.72       -0.53      7.55 o 
 -13   5  17      107.57      127.08     11.49 o 
 -12   5  17       34.87       37.29      9.13 o 
 -11   5  17        3.28       -5.81      6.57 o 
 -10   5  17       36.69       62.08      9.44 o 
  -9   5  17       12.19       22.30      7.69 o 
  -8   5  17       41.16       53.26      9.04 o 
  -7   5  17        9.02       14.27      7.56 o 
  -6   5  17        4.18        1.44      7.17 o 
  -5   5  17        0.92        2.64      7.77 o 
  -4   5  17       11.38       11.61      7.19 o 
  -3   5  17        1.77       -5.53      6.22 o 
  -2   5  17       73.11       79.46     10.04 o 
  -1   5  17       10.35       12.93      6.86 o 
   0   5  17       59.12       82.23      9.07 o 
   1   5  17       58.04       80.13     10.04 o 
   2   5  17        0.54       16.01      6.56 o 
   3   5  17        0.71        0.78      8.02 o 
   4   5  17      104.09      111.20      9.95 o 
   5   5  17        3.59        4.84      6.53 o 
   6   5  17       10.01       -0.01      7.85 o 
   7   5  17       80.37      101.84     13.43 o 
   8   5  17       24.46       36.87      8.45 o 
   9   5  17       32.54       67.47     11.62 o 
 -21   0  18        2.31        6.72      9.38 o 
 -20   0  18      291.72      299.33     19.13 o 
 -19   0  18        1.65       -6.54      8.16 o 
 -18   0  18       32.67       57.71     11.58 o 
 -17   0  18      211.80      193.06     31.78 o 
 -16   0  18       34.41       25.03     10.12 o 
 -15   0  18        2.57       -5.18      8.13 o 
 -14   0  18      184.79      222.53     16.97 o 
 -13   0  18      350.78      370.45     25.91 o 
 -12   0  18       85.96      106.44     17.18 o 
 -11   0  18       68.51       83.92     22.28 o 
 -10   0  18        8.97        6.37      8.52 o 
  -9   0  18      196.82      176.01     15.31 o 
  -8   0  18      151.03      160.37     25.15 o 
  -7   0  18       63.19       48.90     11.45 o 
  -6   0  18      182.38      161.53     15.04 o 
  -5   0  18      148.04      129.48     14.09 o 
  -4   0  18       19.75       25.54      9.71 o 
  -3   0  18        5.37        8.07      8.05 o 
  -2   0  18       75.74       79.41     25.10 o 
  -1   0  18        0.22       -7.35      7.35 o 
   0   0  18       14.75        6.89      6.75 o 
   1   0  18       39.21       48.93      8.97 o 
   2   0  18       28.85       38.83      8.53 o 
   3   0  18       37.65       33.98      8.42 o 
   4   0  18      200.59      217.65     21.45 o 
   5   0  18       22.92       10.99      7.28 o 
   6   0  18      109.79      144.05     12.24 o 
   7   0  18      295.66      285.25     15.90 o 
   8   0  18      125.72      109.11     11.50 o 
   9   0  18        0.47       -0.35      7.22 o 
  10   0  18      115.20      132.53     15.24 o 
  11   0  18        0.10        3.98      9.58 o 
  12   0  18      185.88      199.21     14.96 o 
  13   0  18      127.87      156.69     13.54 o 
  14   0  18       41.49       30.34     11.93 o 
  15   0  18        3.07       -6.81      9.72 o 
  16   0  18        2.83        4.93     10.43 o 
  17   0  18        0.48       12.69     15.94 o 
 -21   1  18       18.27       21.87      7.24 o 
 -20   1  18      187.62      242.39     12.66 o 
 -19   1  18        0.03        5.45      6.35 o 
 -18   1  18       82.71       82.41      8.94 o 
 -17   1  18       32.80       48.83      7.79 o 
 -16   1  18       99.67       98.73      9.60 o 
 -15   1  18       36.86       37.91      7.59 o 
 -14   1  18        1.97       -2.12      5.84 o 
 -13   1  18       31.67       41.87      7.44 o 
 -12   1  18      115.00      120.40      9.59 o 
 -11   1  18       10.91       18.15      6.54 o 
 -10   1  18        0.75        4.67      5.80 o 
  -9   1  18        1.16       -0.38      5.74 o 
  -8   1  18      198.05      202.08     11.52 o 
  -7   1  18       54.48       76.18      8.63 o 
  -6   1  18        1.96        8.71      5.87 o 
  -5   1  18       80.12       82.74      9.74 o 
  -4   1  18        3.08       -3.27      5.30 o 
  -3   1  18      237.90      204.75     20.58 o 
  -2   1  18        0.61        4.82      8.42 o 
  -1   1  18       92.66       82.24      7.82 o 
   0   1  18      109.22      106.79      8.45 o 
   1   1  18       22.45       16.14      5.89 o 
   2   1  18        4.12        3.03      4.93 o 
   3   1  18       12.74       13.50      5.35 o 
   4   1  18       15.80        0.16      5.05 o 
   5   1  18        1.13       -2.19      4.81 o 
   6   1  18       18.20       25.13      5.84 o 
   7   1  18        6.44        8.68      5.24 o 
   8   1  18       21.33       22.93      5.85 o 
   9   1  18       37.42       38.31      7.17 o 
  10   1  18       22.28       24.08      7.90 o 
  11   1  18        7.79       16.98      6.75 o 
  12   1  18       60.51       70.92      8.62 o 
  13   1  18       64.15       82.31      9.14 o 
  14   1  18       74.28      106.54     10.84 o 
  15   1  18       25.68       45.51      9.10 o 
  16   1  18       86.11       96.83     11.16 o 
 -20   2  18       11.60        5.73      6.66 o 
 -19   2  18        2.17        2.56      6.59 o 
 -18   2  18        2.59        8.68      6.64 o 
 -17   2  18       52.42       54.49      7.98 o 
 -16   2  18       22.66       32.15      7.33 o 
 -15   2  18        0.59        4.88      6.12 o 
 -14   2  18      246.25      283.21     18.95 o 
 -13   2  18        2.36        6.17      7.12 o 
 -12   2  18       47.82       45.27      7.70 o 
 -11   2  18       14.70       26.45      6.79 o 
 -10   2  18        3.28        1.65      5.84 o 
  -9   2  18      235.87      245.22     12.71 o 
  -8   2  18       67.46       74.81      8.88 o 
  -7   2  18        3.31        7.09      6.04 o 
  -6   2  18        4.88        0.73      5.67 o 
  -5   2  18       23.38       18.19      6.47 o 
  -4   2  18       34.99       28.96      7.23 o 
  -3   2  18        7.42       -0.84      5.70 o 
  -2   2  18        0.37       -1.72      5.70 o 
  -1   2  18        0.96        2.89      5.35 o 
   0   2  18      122.71      127.64      9.09 o 
   1   2  18       44.00       47.18      7.11 o 
   2   2  18       56.27       42.61      7.27 o 
   3   2  18       15.54        4.20      5.69 o 
   4   2  18       29.88       27.24      6.63 o 
   5   2  18        6.38        6.62      5.38 o 
   6   2  18       50.94       63.82      7.09 o 
   7   2  18        0.66        5.12      5.74 o 
   8   2  18      125.03      167.11     10.48 o 
   9   2  18        5.34       10.07      5.67 o 
  10   2  18      114.13      110.91     12.22 o 
  11   2  18        0.72       -2.42      8.31 o 
  12   2  18       49.67       47.82     12.85 o 
  13   2  18        5.28       19.19      7.88 o 
  14   2  18       94.29       82.61      9.48 o 
  15   2  18        4.09        5.61      7.77 o 
 -18   3  18        2.07       -6.14      6.14 o 
 -17   3  18       12.70        5.33      6.50 o 
 -16   3  18       11.99        3.78      6.52 o 
 -15   3  18       82.39       86.70      9.59 o 
 -14   3  18       21.52       23.85      7.15 o 
 -13   3  18       13.02       16.20      8.26 o 
 -12   3  18      162.60      167.31     11.55 o 
 -11   3  18       42.78       64.06      8.75 o 
 -10   3  18       10.21        8.13      6.42 o 
  -9   3  18       18.44       12.58      6.75 o 
  -8   3  18        0.76       -6.01      6.01 o 
  -7   3  18      140.39      131.13     10.52 o 
  -6   3  18        4.09       -3.50      5.84 o 
  -5   3  18        0.09       -5.56      5.56 o 
  -4   3  18      163.22      158.96     11.42 o 
  -3   3  18        0.04       -3.61      6.11 o 
  -2   3  18        5.51       12.16      6.73 o 
  -1   3  18       57.20       56.44      7.58 o 
   0   3  18        0.31        2.57      5.61 o 
   1   3  18        4.65        3.27      5.96 o 
   2   3  18       34.61       44.27      9.50 o 
   3   3  18       35.07       27.23      6.78 o 
   4   3  18      211.47      244.77     12.00 o 
   5   3  18       16.64       26.16      7.86 o 
   6   3  18       21.87       15.19      6.74 o 
   7   3  18        2.78       -5.71      5.71 o 
   8   3  18      112.21      131.22     10.10 o 
   9   3  18        0.05       -3.19      5.61 o 
  10   3  18       14.14       23.71      8.19 o 
  11   3  18       32.61       48.99      9.33 o 
  12   3  18       34.22       41.98      9.32 o 
  13   3  18        7.63        6.51      7.50 o 
 -14   4  18        0.08        3.85      7.53 o 
 -13   4  18       15.07       11.25      7.27 o 
 -12   4  18       21.81       29.41      7.97 o 
 -11   4  18       20.86       24.71      7.71 o 
 -10   4  18       72.33       73.90     10.55 o 
  -9   4  18        1.29        4.72      6.82 o 
  -8   4  18        0.09        5.09      9.04 o 
  -7   4  18       67.35       68.65      9.06 o 
  -6   4  18        0.17        8.58      6.80 o 
  -5   4  18      117.28      126.74     11.18 o 
  -4   4  18       39.26       37.84      8.11 o 
  -3   4  18        9.84        9.66      6.92 o 
  -2   4  18       21.76       37.93      8.30 o 
  -1   4  18        1.09        9.80      7.36 o 
   0   4  18       34.93       39.45      7.52 o 
   1   4  18        2.46        0.81      5.91 o 
   2   4  18        2.94        4.69      5.52 o 
   3   4  18       62.86       44.48      7.72 o 
   4   4  18       42.72       60.25      8.13 o 
   5   4  18       17.41       14.87      6.63 o 
   6   4  18       11.05        2.12      6.56 o 
   7   4  18       43.98       42.35      7.97 o 
   8   4  18        5.80        2.41      7.28 o 
   9   4  18      164.23      184.50     13.17 o 
  10   4  18       25.89       37.32     10.65 o 
  -8   5  18        2.16       -6.85      6.85 o 
  -7   5  18       20.08       23.09      7.95 o 
  -6   5  18        2.68       -6.76      6.76 o 
  -5   5  18        0.28        6.85      7.60 o 
  -4   5  18       11.52       15.31      7.86 o 
  -3   5  18        0.89       -6.87      6.87 o 
  -2   5  18        8.36        5.78     13.18 o 
  -1   5  18        3.85        2.89      8.76 o 
   0   5  18        0.73       -0.49      8.70 o 
   1   5  18        0.05       -0.46      8.42 o 
   2   5  18       21.75       21.19      8.43 o 
   3   5  18        9.27       18.15      8.05 o 
   4   5  18       14.84       45.31      9.24 o 
 -18   1  19        1.21        2.18      6.63 o 
 -17   1  19       40.54       51.48      8.57 o 
 -16   1  19       45.35       61.80     11.68 o 
 -15   1  19        6.22        8.95      6.46 o 
 -14   1  19        4.92        5.54      6.28 o 
 -13   1  19        2.69       -2.43      5.91 o 
 -12   1  19        3.88        2.05      6.52 o 
 -11   1  19       10.97       14.86      6.74 o 
 -10   1  19       99.52      132.43     10.58 o 
  -9   1  19      189.49      209.89     12.22 o 
  -8   1  19       51.97       57.59      8.28 o 
  -7   1  19       83.64      105.95     14.98 o 
  -6   1  19      106.46      130.93     10.27 o 
  -5   1  19       14.59       10.77      6.73 o 
  -4   1  19        0.02        9.67      6.61 o 
  -3   1  19       45.20       45.16      7.64 o 
  -2   1  19        0.98        3.44      6.12 o 
  -1   1  19       11.50       14.20      6.66 o 
   0   1  19        8.41        9.87      6.25 o 
   1   1  19       16.10       15.96      6.93 o 
   2   1  19      173.19      195.07     10.91 o 
   3   1  19       44.86       66.94      8.79 o 
   4   1  19       35.33       34.77      6.88 o 
   5   1  19      127.34      163.39      9.57 o 
   6   1  19        0.00       -3.17      6.61 o 
   7   1  19        0.06        6.92      5.39 o 
   8   1  19       45.29       39.59      7.76 o 
   9   1  19       20.59       11.61      8.03 o 
  10   1  19       22.82       37.58      7.74 o 
  11   1  19       78.26       93.69      9.64 o 
  12   1  19        0.69        8.04      7.81 o 
  13   1  19        6.05        2.48      6.97 o 
  14   1  19        0.09        1.47     13.17 o 
 -17   2  19       88.33       86.67     11.38 o 
 -16   2  19        5.46        8.49      6.96 o 
 -15   2  19        3.72        9.52      8.65 o 
 -14   2  19       57.34       64.50      8.91 o 
 -13   2  19        0.47        8.93      6.45 o 
 -12   2  19        0.02       -1.73      5.88 o 
 -11   2  19        2.94       -2.05      6.83 o 
 -10   2  19        2.32       -3.34      5.93 o 
  -9   2  19        2.73        6.09      6.54 o 
  -8   2  19       59.21       58.27      8.56 o 
  -7   2  19       34.30       42.90      7.92 o 
  -6   2  19        1.67       11.46      6.61 o 
  -5   2  19        0.57       -0.80      5.82 o 
  -4   2  19      240.45      209.64     12.61 o 
  -3   2  19        4.26        9.32      6.90 o 
  -2   2  19        0.58        6.47      6.39 o 
  -1   2  19      151.79      150.68     11.36 o 
   0   2  19        4.90        3.38      6.31 o 
   1   2  19        2.68        4.26      6.27 o 
   2   2  19        0.94       -1.05      5.62 o 
   3   2  19        0.46        2.79      5.83 o 
   4   2  19        7.97        2.01      5.59 o 
   5   2  19       44.87       52.75      7.47 o 
   6   2  19        2.72       16.04      7.68 o 
   7   2  19      149.28      166.48     12.11 o 
   8   2  19       19.10       20.18      7.02 o 
   9   2  19       14.80       21.24      7.30 o 
  10   2  19       32.59       31.57      7.76 o 
  11   2  19      153.67      164.80     12.94 o 
  12   2  19       14.46       25.45      8.56 o 
 -15   3  19      182.51      195.42     12.53 o 
 -14   3  19       25.55       26.68      7.82 o 
 -13   3  19       72.39       79.32      9.61 o 
 -12   3  19        2.86        8.15      6.87 o 
 -11   3  19       43.61       31.56      8.04 o 
 -10   3  19        0.63        0.78      6.39 o 
  -9   3  19        5.47        2.77      7.31 o 
  -8   3  19        6.05        1.09      6.67 o 
  -7   3  19       23.40       13.97      7.42 o 
  -6   3  19       16.33       10.94      6.71 o 
  -5   3  19       12.37       -0.71      6.59 o 
  -4   3  19       26.21       27.68      7.77 o 
  -3   3  19        8.90       17.55      7.22 o 
  -2   3  19        0.41        7.77      7.05 o 
  -1   3  19       14.80       -0.66      9.12 o 
   0   3  19        9.37       -1.96      6.39 o 
   1   3  19       15.54       20.77      7.43 o 
   2   3  19      116.13      124.69      9.94 o 
   3   3  19        0.00        7.67      6.27 o 
   4   3  19        0.86        5.68      6.80 o 
   5   3  19        3.32       -4.72      6.83 o 
   6   3  19        0.37       -2.31      6.33 o 
   7   3  19      138.10      161.42     11.12 o 
   8   3  19        8.75       10.50      6.81 o 
   9   3  19       62.34       77.03     12.01 o 
  10   3  19       77.31       82.88     12.67 o 
 -11   4  19       71.59       96.21     12.67 o 
 -10   4  19       84.18      104.32     10.74 o 
  -9   4  19       46.39       58.04      9.49 o 
  -8   4  19       32.55       29.72      8.47 o 
  -7   4  19        0.81        4.32      7.08 o 
  -6   4  19        2.95        5.66      6.92 o 
  -5   4  19       23.42       25.72      8.34 o 
  -4   4  19       31.69       40.85      8.87 o 
  -3   4  19        1.69       -6.99      6.99 o 
  -2   4  19        1.87        8.53      8.33 o 
  -1   4  19        0.48        0.72      6.90 o 
   0   4  19       23.58       36.16      8.67 o 
   1   4  19        0.00       -3.14     11.16 o 
   2   4  19      151.15      170.52     12.63 o 
   3   4  19       94.97       97.89     11.32 o 
   4   4  19        0.02       -2.51      7.33 o 
   5   4  19       26.74       36.11      7.84 o 
   6   4  19       40.81       53.06      9.96 o 
 -16   0  20      240.05      247.47     19.43 o 
 -15   0  20       62.52       71.11     13.66 o 
 -14   0  20      511.86      617.02     32.84 o 
 -13   0  20       27.15       40.38     11.52 o 
 -12   0  20        4.62       -2.44      9.12 o 
 -11   0  20       42.78       68.79     26.77 o 
 -10   0  20      101.62       91.68     15.79 o 
  -9   0  20       25.99       14.59     10.52 o 
  -8   0  20      160.13      170.25     17.31 o 
  -7   0  20      459.66      563.44     27.14 o 
  -6   0  20       11.82       47.13     16.46 o 
  -5   0  20        3.22       -7.22      8.63 o 
  -4   0  20       94.32       73.65     32.83 o 
  -3   0  20       33.35       41.67     11.85 o 
  -2   0  20        8.75       -8.19      8.19 o 
  -1   0  20       35.47       46.61     12.22 o 
   0   0  20      231.38      247.89     19.17 o 
   1   0  20        1.09       -8.77     11.36 o 
   2   0  20       28.69       30.26     11.40 o 
   3   0  20        0.80        5.54      9.35 o 
   4   0  20      168.57      196.97     17.74 o 
   5   0  20       34.86       43.98     12.31 o 
   6   0  20       15.97       19.91     17.45 o 
   7   0  20       53.92       74.26     30.16 o 
   8   0  20      321.81      340.59     23.59 o 
   9   0  20       50.48       30.98     19.37 o 
  10   0  20      107.66      105.26     16.20 o 
  11   0  20        1.01       30.55     13.16 o 
 -15   1  20       23.57       30.40      8.09 o 
 -14   1  20       16.14       15.77      7.33 o 
 -13   1  20        2.48       11.67      6.99 o 
 -12   1  20      140.65      152.07     11.30 o 
 -11   1  20       45.78       40.14      8.05 o 
 -10   1  20       64.60       75.62     10.65 o 
  -9   1  20       54.60       63.65      8.90 o 
  -8   1  20       49.75       59.26      8.98 o 
  -7   1  20        4.43       13.68      7.26 o 
  -6   1  20      228.76      233.22     13.30 o 
  -5   1  20        0.50        0.68      6.62 o 
  -4   1  20        8.25       -1.69      6.50 o 
  -3   1  20       30.15       20.20      7.53 o 
  -2   1  20       33.89       31.51     11.20 o 
  -1   1  20       36.30       22.45      7.34 o 
   0   1  20        0.09        2.99      8.83 o 
   1   1  20        1.15       -2.80      6.14 o 
   2   1  20      102.30       94.84     10.06 o 
   3   1  20       57.66       70.70      9.35 o 
   4   1  20       33.00       19.20      7.55 o 
   5   1  20       30.99       38.00      7.53 o 
   6   1  20       64.13       77.80     10.01 o 
   7   1  20        0.13        3.90      7.56 o 
   8   1  20        7.75       -4.59      8.78 o 
   9   1  20        6.72        0.22      7.93 o 
  10   1  20      184.41      222.30     13.15 o 
 -14   2  20        0.09        1.64      7.09 o 
 -13   2  20       21.62       33.42     11.89 o 
 -12   2  20       13.22        5.28      7.33 o 
 -11   2  20       13.26       19.86      7.46 o 
 -10   2  20        0.17        9.00      6.61 o 
  -9   2  20        1.39        3.69      6.80 o 
  -8   2  20        0.80        4.32      6.74 o 
  -7   2  20        6.06       25.21      7.68 o 
  -6   2  20       18.19       25.38      7.58 o 
  -5   2  20       37.78       45.75     11.36 o 
  -4   2  20       39.79       41.21      8.15 o 
  -3   2  20       20.33       36.67      8.06 o 
  -2   2  20      125.69      144.27     11.75 o 
  -1   2  20       17.47       29.24      7.96 o 
   0   2  20       16.25       20.10      7.42 o 
   1   2  20        0.01        8.14      6.92 o 
   2   2  20      117.06      155.58     12.36 o 
   3   2  20      137.02      182.35     12.77 o 
   4   2  20        0.12        9.55      7.58 o 
   5   2  20        7.44        6.02      7.18 o 
   6   2  20       68.95       77.93     10.41 o 
   7   2  20       14.40       39.49      9.12 o 
   8   2  20       32.51       33.98      8.62 o 
   9   2  20       58.28       77.43     12.05 o 
 -11   3  20        8.80       -6.51      6.51 o 
 -10   3  20        0.01       -3.46      6.98 o 
  -9   3  20        0.72       -4.91      6.77 o 
  -8   3  20       11.07       12.97      7.38 o 
  -7   3  20       40.08       41.62      8.58 o 
  -6   3  20       20.15       21.68      7.68 o 
  -5   3  20        2.07        1.32      6.78 o 
  -4   3  20        0.39       -6.51      6.51 o 
  -3   3  20        5.32       -5.28      6.70 o 
  -2   3  20       53.15       55.23      9.16 o 
  -1   3  20        1.24        9.27      7.43 o 
   0   3  20       85.34      108.39     11.13 o 
   1   3  20        3.09       -5.66      6.83 o 
   2   3  20       59.95       64.18      9.99 o 
   3   3  20       42.20       42.21     10.55 o 
   4   3  20       84.38      111.29     13.36 o 
   5   3  20       60.63       55.66      8.61 o 
   6   3  20        3.94        0.44      7.02 o 
 -11   1  21       71.77       72.75     10.05 o 
 -10   1  21       68.20       82.55     10.12 o 
  -9   1  21       49.38       58.52      9.13 o 
  -8   1  21       29.94       37.34      8.38 o 
  -7   1  21        3.96        2.96      6.62 o 
  -6   1  21       13.14       14.10      7.66 o 
  -5   1  21       18.28       15.02      7.65 o 
  -4   1  21        2.70        6.64      6.92 o 
  -3   1  21        4.96       -0.10      6.99 o 
  -2   1  21        2.84       -2.32      6.97 o 
  -1   1  21        9.66        9.27      7.25 o 
   0   1  21        0.01       -5.47      7.88 o 
   1   1  21        7.86        5.38      7.02 o 
   2   1  21        0.02       -6.49      6.81 o 
   3   1  21        4.64        2.50      7.12 o 
   4   1  21       20.76       26.52      8.38 o 
   5   1  21       72.62      104.21     13.03 o 
   6   1  21       78.11       89.35     22.99 o 
  -9   2  21       26.41       29.32      8.58 o 
  -8   2  21       16.02       20.15      8.96 o 
  -7   2  21        6.38       -1.54      6.86 o 
  -6   2  21       48.34       58.68      9.68 o 
  -5   2  21       96.05      116.45     11.28 o 
  -4   2  21       59.11       46.06      9.22 o 
  -3   2  21       63.92       78.48     10.19 o 
  -2   2  21       48.82       47.48     12.96 o 
  -1   2  21       14.06       13.18      7.92 o 
   0   2  21       30.05       31.71      8.93 o 
   1   2  21        0.37        7.15      8.24 o 
   2   2  21       48.58       71.30     10.34 o 
   3   2  21        6.27       13.87      9.31 o 
   4   2  21       41.56       32.52     10.39 o 
                                                 
